# Supplementary material for: ACCERBATIN, a small molecule at the intersection of auxin and reactive oxygen species homeostasis with herbicidal properties
Source: J Exp Bot. 2017 Jul 26;68(15):4185–203. doi: 10.1093/jxb/erx242 (PMC5853866; doi:10.1093/jxb/erx242)
Supplement: Supplementary_Tables_S1_S5 [file erx242_suppl_supplementary_tables_s1_s5.xls]

## Sheet: Table S1 Statistics
Table S1. Summary of statistical analysis
Fig. 2a	Analysis of variance
	Scheirer-Ray-Hare extension of Kruskal-Wallis test		H=SS/MStot	df	P-value	N
	Dependent variable: apical hook curvature (ranked data)					256
	Categorical variables:	Treatment	138.994	1	4.41871e-32
		Concentration	62.0827	6	1.69721e-11
		Treatment*Concentration	0.00839394	6	1
	Post-hoc Wilcoxon rank sum (91 pairwise comparisons)		W statistic	P-value	Adjusted P-value	N	n1	n2	|Z| score	r
	Group 1	Group 2
	0 µM AEX	25 µM AEX	314	0.01135	1,00000	33	17	15	2.5316	0.440695
	0 µM AEX	35 µM AEX	264	0.00011	0.00967	29	17	12	3.8758	0.719718
	0 µM AEX	50 µM AEX	343	2.5e-06	0.00023	31	17	14	4.7095	0.845851
	ACC + 0 µM AEX	50 µM AEX	214	0.03968	1,00000	40	26	14	2.0571	0.325256
	ACC + 0 µM AEX	100 µM AEX	284	0.11993	1,00000	38	26	12	1.5551	0.252271
Fig. 2b	Analysis of variance
	Scheirer-Ray-Hare extension of Kruskal-Wallis test		H=SS/MStot	df	P-value	N
	Dependent variable: hypocotyl length					353
	Categorical variables:	Treatment	176.271	1	3.15947e-40
		Concentration	140.544	6	7.69287e-28
		Treatment*Concentration	0.520675	6	0.997578
	Post-hoc Wilcoxon rank sum (91 pairwise comparisons)		W statistic	P-value	Adjusted P-value	N	n1	n2	|Z| score	r
	Group 1	Group 2
	0 µM AEX	15 µM AEX	556,5	0.02962	1,00000	72	52	20	2.1751	0.256338
	0 µM AEX	25 µM AEX	214	9.1e-11	8.3e-09	72	52	20	6.4812	0.763817
	0 µM AEX	50 µM AEX	465	6.2e-14	5.6e-12	82	52	30	7.5044	0.828722
	ACC + 0 µM AEX	50 µM AEX	941	0.1427	1,00000	70	40	30	1.4658	0.175197
Fig. 2c	Analysis of variance
	Scheirer-Ray-Hare extension of Kruskal-Wallis test		H=SS/MStot	df	P-value	N
	Dependent variable: root length					353
	Categorical variables:	Treatment	222.501	1	2.57488e-50
		Concentration	95.1119	6	2.62037e-18
		Treatment*Concentration	0.586852	6	0.996616
	Post-hoc Wilcoxon rank sum (91 pairwise comparisons)		W statistic	P-value	Adjusted P-value	N	n1	n2	|Z| score	r
	Group 1	Group 2
	0 µM AEX	15 µM AEX	366.5	5e-06	0.0046	72	52	20	4.5639	0.537861
	0 µM AEX	25 µM AEX	210	6.5e-11	5.9e-09	72	52	20	6.5314	0.769733
	0 µM AEX	35 µM AEX	231	3e-11	2.7e-09	73	52	21	6.6478	0.778066
	0 µM AEX	50 µM AEX	465	6.2e-14	5.6e-12	82	52	20	7.5044	0.828722
	ACC + 0 µM AEX	50 µM AEX	1494.5	3.5e-07	3.2e-05	70	40	30	5.0918	0.608587
	ACC + 0 µM AEX	100 µM AEX	133	0.00048	0.04336	51	40	11	3.4937	0.489216
Fig. 3a	Analysis of variance
	Kruskal-Wallis rank sum test		χ²	df	P-value	N
	Dependent variable: hypocotyl length		93.139	3	2.2e-16	110
	Categorical variable: treatment
	Post-hoc Wilcoxon rank sum (6 pairwise comparisons)		W statistic	P-value	Adjusted P-value	N	n1	n2	|Z| score	r
	Group 1	Group 2
	CTRL	ACC	975	9.7e-10	5.8e-09	51	25	26	6.1147	0.856229
	CTRL	AEX	1000	6.7e-10	4e-09	52	25	27	6.1722	0.85593
	CTRL	ACC+AEX	1125	1.3e-10	7.9e-10	57	25	32	6.4248	0.850986
	ACC	AEX	918.5	0.27	1	53	26	27	1.0943	0.150314
	ACC	ACC+AEX	210	8.2e-11	4.9e-10	46	26	20	5.7521	0.848101
	AEX	ACC+AEX	210	5.2e-11	3.1e-10	45	25	20	5.7005	0.84978
Fig. 3b	Analysis of variance
	Kruskal-Wallis rank sum test		χ²	df	P-value	N
	Dependent variable: cell length		47.082	3	3.339e-10	61
	Categorical variable: treatment
	Post-hoc Wilcoxon rank sum (6 pairwise comparisons)		W statistic	P-value	Adjusted P-value	N	n1	n2	|Z| score	r
	Group 1	Group 2
	CTRL	ACC	196	5.3e-05	0,00032	28	8	20	4.0435	0.76415
	CTRL	AEX	143	0.00057	0,00339	22	8	14	3.4477	0.735052
	CTRL	ACC+AEX	188	6.1e-05	0.00036	27	8	19	4.0108	0.771879
	ACC	AEX	254	0.7661	1,00000	34	20	14	0.2975	0.0510208
	ACC	ACC+AEX	190	1e-07	6e-07	39	20	19	5.3246	0.852618
	AEX	ACC+AEX	371	1.4e-06	8.3e-06	33	14	19	4.828	0.840447
Fig. 3c	Analysis of variance
	Kruskal-Wallis rank sum test		χ²	df	P-value	N
	Dependent variable: diameter		21.29	3	9.162e-05	37
	Categorical variable: treatment
	Post-hoc Wilcoxon rank sum (6 pairwise comparisons)		W statistic	P-value	Adjusted P-value	N	n1	n2	|Z| score	r
	Group 1	Group 2
	CTRL	ACC	28	0.0001	0,00062	17	7	10	3.3669	0.816593
	CTRL	AEX	70.5	0.75101	1,00000	18	7	11	0.3173	0.0747883
	CTRL	ACC+AEX	45.5	0.1527	0,91623	16	7	9	1.43	0.3575
	ACC	ACC+AEX	53.5	0.00327	0,01965	19	10	9	2.9407	0.674643
Fig. 4a	Analysis of variance
	Kruskal-Wallis rank sum test		χ²	df	P-value	N
	Dependent variable: root length		70.125	3	4.012e-15	95
	Categorical variable: treatment
	Post-hoc Wilcoxon rank sum (6 pairwise comparisons)		W statistic	P-value	Adjusted P-value	N	n1	n2	|Z| score	r
	Group 1	Group 2
	CTRL	ACC	275	740000	0.00045	28	13	15	3.9622	0.748785
	CTRL	AEX	658	9.5e-08	5.7e-07	57	13	44	5.3352	0.706665
	CTRL	ACC+AEX	390	9.2e-07	5.5e-06	36	13	23	4.9085	0.818083
	ACC	AEX	694	2.2e-05	0.00013	59	15	44	4.2391	0.551884
	ACC	ACC+AEX	463	3.8e-07	2.3e-06	38	15	23	5.0777	0.823712
	AEX	ACC+AEX	337,5	4.5e-09	2.7e-08	67	44	23	5.8636	0.716353
Fig. 4c	Analysis of variance
	Kruskal-Wallis rank sum test		χ²	df	P-value	N
	Dependent variable: meristem length		35.107	3	1,157e-07	59
	Categorical variable: treatment
	Post-hoc Wilcoxon rank sum (6 pairwise comparisons)		W statistic	P-value	Adjusted P-value	N	n1	n2	|Z| score	r
	Group 1	Group 2
	CTRL	ACC	258.5	0.63938	1	33	16	17	0.4686	0.0815728
	CTRL	AEX	108,5	0.00016	0.00097	29	16	13	3.7727	0.700573
	CTRL	ACC+AEX	103	6e-05	0.00036	29	16	13	4.013	0.745195
	AEX	ACC+AEX	185.5	0.62601	1	26	13	13	0.4873	0.0955674
Fig. 4d	Analysis of variance
	Kruskal-Wallis rank sum test		χ²	df	P-value	N
	Dependent variable: meristem cell number		57.679	3	1.841e-12	76
	Categorical variable: treatment
	Post-hoc Wilcoxon rank sum (6 pairwise comparisons)		W statistic	P-value	Adjusted P-value	N	n1	n2	|Z| score	r
	Group 1	Group 2
	CTRL	ACC	464	0.018	0.11	39	19	20	2.3733	0.380032
	CTRL	AEX	178	6e-07	3.6e-06	37	19	18	4.9911	0.820532
	CTRL	ACC+AEX	624.5	4.3e-08	2.6e-07	42	19	23	5.4761	0.844981
	AEX	ACC+AEX	343.5	0.364	1	41	18	23	0.9081	0.141821
Fig. 4f	Analysis of variance
	Kruskal-Wallis rank sum test		χ²	df	P-value	N
	Dependent variable: epidermal cell length		16.017	3	0.001125	40
	Categorical variable: treatment
	Post-hoc Wilcoxon rank sum (6 pairwise comparisons)		W statistic	P-value	Adjusted P-value	N	n1	n2	|Z| score	r
	Group 1	Group 2
	CTRL	ACC	203	0.0051	0.0304	26	11	15	2.8031	0.549733
	CTRL	AEX	63	0.0184	0.1106	20	11	9	2.357	0.527041
	CTRL	ACC+AEX	51.5	0.0012	0.0074	20	11	9	3.2313	0.722541
	ACC	AEX	118	0.7654	1	24	15	9	0.2983	0.0608902
Fig. 4h	Analysis of variance
	Kruskal-Wallis rank sum test		χ²	df	P-value	N
	Dependent variable: root hair number		28.609	2	6.133e-07	53
	Categorical variable: treatment
	Post-hoc Wilcoxon rank sum (3 pairwise comparisons)		W statistic	P-value	Adjusted P-value	N	n1	n2	|Z| score	r
	Group 1	Group 2
	CTRL	AEX	136,5	3.2e-06	9.5e-06	38	23	15	4.6607	0.756065
	CTRL	ACC+AEX	180,5	0.00083	0.0025	38	23	15	3.3434	0.542371
	AEX	ACC+AEX	157	0.00174	0.0052	30	15	15	3.1315	0.571731
Fig. 6	Wilcoxon rank sum test (reorientation)		W statistic	P-value	Adjusted P-value	N	n1	n2	|Z| score	r
	Group 1	Group 2
	CTRL at 4 hours	AEX at 4 hours	W = 50	0.0235	0.0235	18	8	10	2.2657	0.534031
Fig. 11b	Analysis of variance
	Kruskal-Wallis rank sum test		χ²	df	P-value	N
	Dependent variable: Root length		124.84	7	2.2e-16	140
	Categorical variable: treatment
	Post-hoc Wilcoxon rank sum (28 pairwise comparisons)		W statistic	P-value	Adjusted P-value	N	n1	n2	|Z| score	r
	Group 1	Group 2
	0 µM AEX	25 µM AEX	153	3.17857e-09	8.9e-08	57	40	17	5.9219	0.784375
	0 µM AEX	35 µM AEX	153	3.17857e-09	8.9e-08	57	40	17	5.9219	0.784375
	0 µM AEX	50 µM AEX	36	1.03571e-05	0.00029	48	40	8	4.4124	0.636875
	0 µM AEX	100 µM AEX	157	1.5e-09	4.2e-08	58	40	18	6.0457	0.793839
Fig. 11e	14DAG
	Analysis of variance		χ²	df	P-value	N
	Kruskal-Wallis rank sum test		26.389	2	1.861e-06	139
	Dependent variable: Rosette area
	Categorical variable: treatment
	Post-hoc Wilcoxon rank sum (3 pairwise comparisons)		W statistic	P-value	Adjusted P-value	N	n1	n2	|Z| score	r
	Group 1	Group 2
	Untreated	Mock	1229	6e-06	1.8e-05	89	52	39	4.5272	0.479882
	Untreated	AEX	1959	3.8e-05	0.00011	102	52	50	4.1202	0.407961
	Mock	AEX	1619	0.26	0.78757	89	39	50	1.1204	0.118762
	18DAG
	Analysis of variance		χ²	df	P-value	N
	Kruskal-Wallis rank sum test		41.129	2	5.835e-11	105
	Dependent variable: Rosette area
	Categorical variable: treatment
	Post-hoc Wilcoxon rank sum (3 pairwise comparisons)		W statistic	P-value	Adjusted P-value	N	n1	n2	|Z| score	r
	Group 1	Group 2
	Untreated	Mock	1564	0,00016	#VALUE!	70	35	35	3.7705	0.450661
	Untreated	AEX	1787	1.7e-10	5.1e-10	70	35	35	6.3899	0.763739
	Mock	AEX	904	7.2e-05	0.000216	70	35	35	3.9702	0.47453
	21DAG
	Analysis of variance		χ²	df	P-value	N
	Kruskal-Wallis rank sum test		79.379	2	2.2e-16	103
	Dependent variable: Rosette area
	Categorical variable: treatment
	Post-hoc Wilcoxon rank sum (3 pairwise comparisons)		W statistic	P-value	Adjusted P-value	N	n1	n2	|Z| score	r
	Group 1	Group 2
	Untreated	Mock	1564	3.1e-08	9.2e-08	67	33	34	5.5369	0.67644
	Untreated	AEX	1749	1e-12	3e-12	69	33	36	7.1294	0.858279
	Mock	AEX	1780	1.7e-11	5.2e-11	70	34	36	6.7274	0.804078
	28DAG
	Analysis of variance		χ²	df	P-value	N
	Kruskal-Wallis rank sum test		26.291	2	1.954e-06	99
	Dependent variable: Rosette area
	Categorical variable: treatment
	Post-hoc Wilcoxon rank sum (3 pairwise comparisons)		W statistic	P-value	Adjusted P-value	N	n1	n2	|Z| score	r
	Group 1	Group 2
	Untreated	Mock	1043	0.0069	0.021	64	26	38	2.6997	0.337462
	Untreated	AEX	1157	3.2e-07	9.6e-07	61	26	35	5.1117	0.654486
	Mock	AEX	1053	0.0077	0.023	73	38	35	2.6667	0.312114
	32DAG
	Analysis of variance		χ²	df	P-value	N
	Kruskal-Wallis rank sum test		48.208	2	3.403e-11	97
	Dependent variable: Rosette area
	Categorical variable: treatment
	Post-hoc Wilcoxon rank sum (3 pairwise comparisons)		W statistic	P-value	Adjusted P-value	N	n1	n2	|Z| score	r
	Group 1	Group 2
	Untreated	Mock	1079	0.00088	0.0026	60	28	32	3.3265	0.429449
	Untreated	AEX	1383	1.2e-09	3.7e-09	65	28	37	6.074	0.753387
	Mock	AEX	1530	8.3e-07	2.5e-06	69	32	37	4.9274	0.593189
Fig. S3c	Wilcoxon rank sum test (hook kinetics)		W statistic	P-value	Adjusted P-value	N	n1	n2	|Z| score	r
	Group 1	Group 2
	hls1-1 (CTRL) at 24 hours	hls1-1 (AEX) at 24 hours	78	0,004	#VALUE!	16	10	6	2.8743	0.718575
Fig. S4	Wilcoxon rank sum test (reorientation)		W statistic	P-value	Adjusted P-value	N	n1	n2	|Z| score	r
	Group 1	Group 2
	msg2-1 (CTRL) at 4 hours	msg2-1 (AEX) at 4 hours	126.5	0.1109	0.1109	20	10	10	1.5941	0.504099
	msg2-1 (CTRL) at 8 hours	msg2-1 (AEX) at 8 hours	119	0.3055	0.3055	20	10	10	1.0248	0.32407
	nph4-1arf19-1 (CTRL) at 4 hours	nph4-1arf19-1 (AEX) at 4 hours	101	0.7649	0.7649	20	10	10	0.2991	0.0945837
	nph4-1arf19-1 (CTRL) at 8 hours	nph4-1arf19-1 (AEX) at 8 hours	116	0,4051	0,4051	20	10	10	0.8325	0.26326
Note:	Effect size given as r (|Z| value/sqrt(N) with N= total number of samples
	Bonferroni corrected p-value is given as p-value*number of pairwise comparisons

## Sheet: Table S2. upregulated
Table S2. Genes regulated by 6 hours AEX treatment.
Genes upregulated by 6 hours AEX treatment compared to mock treated control
Array Element	Locus Identifier	Annotation	Fold change	P.Value	Category
249125_at	AT5G43450	2-oxoglutarate-dependent dioxygenase, putative	34.0081	1.49392e-10	>10
251428_at	AT3G60140	DIN2 (DARK INDUCIBLE 2); hydrolase, hydrolyzing O-glycosyl compounds	33.2352	8.19405e-08	>10
263231_at	AT1G05680	UDP-glucoronosyl/UDP-glucosyl transferase family protein	29.9629	2.18063e-10	>10
263948_at	AT2G35980	YLS9 (YELLOW-LEAF-SPECIFIC GENE 9)	27.4182	2.46508e-09	>10
263402_at	AT2G04050	MATE efflux family protein	27.2912	1.00835e-06	>10
259743_at	AT1G71140	MATE efflux family protein	26.8309	3.96993e-10	>10
260932_s_at	AT1G02530;AT1G02520	[AT1G02530, PGP12 (P-GLYCOPROTEIN 12); ATPase, coupled to transmembrane movement of substances];[AT1G02520, PGP11 (P-GLYCOPROTEIN 11); ATPase, coupled to transmembrane movement of substances]	26.2855	7.93197e-10	>10
261021_at	AT1G26380	FAD-binding domain-containing protein	26.1786	5.61412e-09	>10
253046_at	AT4G37370	CYP81D8 (cytochrome P450, family 81, subfamily D, polypeptide 8); oxygen binding	26.1353	5.09789e-11	>10
261763_at	AT1G15520	ATPDR12/PDR12 (PLEIOTROPIC DRUG RESISTANCE 12); ATPase, coupled to transmembrane movement of substances	24.9322	1.00522e-11	>10
264912_at	AT1G60750	pseudogene, aldo/keto reductase family, contains Pfam profile PF00248: oxidoreductase, aldo/keto reductase family; blastp match of 71% identity and 8.2e-127 P-value to GP|2606077|gb|AAB84222.1||AF030301 auxin-induced protein {Helianthus annuus}	22.5856	4.50511e-12	>10
247435_at	AT5G62480	ATGSTU9 (GLUTATHIONE S-TRANSFERASE TAU 9); glutathione transferase	13.2499	1.76391e-08	>10
245038_at	AT2G26560	PLP2 (PHOSPHOLIPASE A 2A); nutrient reservoir	13.0298	2.02915e-09	>10
265192_at	AT1G05060	similar to hypothetical protein [Vitis vinifera] (GB:CAN75913.1)	12.7598	1.89371e-08	>10
259479_at	AT1G19020	similar to unknown protein [Arabidopsis thaliana] (TAIR:AT3G48180.1); similar to unnamed protein product [Vitis vinifera] (GB:CAO40966.1)	12.6048	9.72107e-08	>10
263184_at	AT1G05560	UGT1 (UDP-glucosyl transferase 75B1); UDP-glycosyltransferase/ transferase, transferring glycosyl groups	12.4535	2.01573e-09	>10
258975_at	AT3G01970	WRKY45 (WRKY DNA-binding protein 45); transcription factor	12.434	1.24147e-10	>10
262517_at	AT1G17180	ATGSTU25 (Arabidopsis thaliana Glutathione S-transferase (class tau) 25); glutathione transferase	12.3394	1.28267e-08	>10
246099_at	AT5G20230	ATBCB (ARABIDOPSIS BLUE-COPPER-BINDING PROTEIN); copper ion binding	12.3284	2.16963e-09	>10
260522_x_at	AT2G41730	similar to unknown protein [Arabidopsis thaliana] (TAIR:AT5G24640.1); similar to unnamed protein product [Vitis vinifera] (GB:CAO14635.1)	12.0671	1.66518e-08	>10
265200_s_at	AT2G36800;AT2G36790	[AT2G36800, DOGT1 (DON-GLUCOSYLTRANSFERASE); UDP-glycosyltransferase/ transferase, transferring glycosyl groups];[AT2G36790, UGT73C6 (UDP-GLUCOSYL TRANSFERASE 73C6); UDP-glucosyltransferase/ UDP-glycosyltransferase/ transferase, transferring glycosyl groups]	11.9097	2.47831e-09	>10
262518_at	AT1G17170	ATGSTU24 (ARABIDOPSIS THALIANA GLUTATHIONE S-TRANSFERASE (CLASS TAU) 24); glutathione transferase	11.5463	6.07448e-10	>10
251824_at	AT3G55090	ATPase, coupled to transmembrane movement of substances	11.0228	2.39304e-08	>10
256376_s_at	AT1G66690;AT1G66700	[AT1G66690, S-adenosyl-L-methionine:carboxyl methyltransferase family protein];[AT1G66700, PXMT1; S-adenosylmethionine-dependent methyltransferase]	10.8361	4.20258e-08	>10
252383_at	AT3G47780	ATATH6 (ABC2 homolog 6); ATPase, coupled to transmembrane movement of substances	10.449	9.84334e-11	>10
250515_at	AT5G09570	similar to unknown protein [Arabidopsis thaliana] (TAIR:AT5G64400.1); similar to unknown [Populus trichocarpa] (GB:ABK94558.1); contains InterPro domain CHCH (InterPro:IPR010625)	10.2838	3.41417e-09	>10
252102_at	AT3G50970	LTI30 (LOW TEMPERATURE-INDUCED 30)	10.0391	1.55955e-07	>10
265668_at	AT2G32020	GCN5-related N-acetyltransferase (GNAT) family protein	9.99172	9.02198e-11	5-10
260015_at	AT1G67980	CCoAMT (caffeoyl-CoA 3-O-methyltransferase); caffeoyl-CoA O-methyltransferase	9.85201	9.20204e-07	5-10
245173_at	AT2G47520	AP2 domain-containing transcription factor, putative	9.79477	1.05096e-11	5-10
251871_at	AT3G54520	similar to unknown protein [Arabidopsis thaliana] (TAIR:AT3G54530.1)	9.67928	1.07071e-07	5-10
265501_at	AT2G15490	UGT73B4; UDP-glycosyltransferase/ transferase, transferring glycosyl groups	9.3219	3.79119e-08	5-10
250983_at	AT5G02780	In2-1 protein, putative	9.02306	4.32974e-07	5-10
245181_at	AT5G12420	similar to unknown protein [Arabidopsis thaliana] (TAIR:AT5G16350.1); similar to unnamed protein product [Vitis vinifera] (GB:CAO48523.1); contains InterPro domain Protein of unknown function UPF0089 (InterPro:IPR004255); contains InterPro domain Protein of unknown function DUF1298 (InterPro:IPR009721)	8.9836	6.73191e-06	5-10
261240_at	AT1G32940	ATSBT3.5; subtilase	8.91672	2.97707e-08	5-10
266514_at	AT2G47890	zinc finger (B-box type) family protein	8.88005	2.46425e-09	5-10
263401_at	AT2G04070	transporter	8.8575	7.83021e-08	5-10
266267_at	AT2G29460	ATGSTU4 (GLUTATHIONE S-TRANSFERASE 22); glutathione transferase	8.68001	2.03821e-08	5-10
246777_at	AT5G27420	zinc finger (C3HC4-type RING finger) family protein	8.27953	3.9772e-08	5-10
253305_at	AT4G33666	unknown protein	8.137	1.02839e-08	5-10
259033_at	AT3G09410	pectinacetylesterase family protein	7.97741	1.41091e-09	5-10
246203_at	AT4G36610	hydrolase, alpha/beta fold family protein	7.95177	1.4496e-05	5-10
264580_at	AT1G05340	similar to unknown protein [Arabidopsis thaliana] (TAIR:AT2G32210.1)	7.83118	3.48406e-08	5-10
262882_at	AT1G64900	CYP89A2 (CYTOCHROME P450 89A2); oxygen binding	7.64036	1.19015e-08	5-10
261618_at	AT1G33110	MATE efflux family protein	7.53379	3.14085e-09	5-10
257226_at	AT3G27880	similar to unknown protein [Arabidopsis thaliana] (TAIR:AT1G23710.1); similar to hypothetical protein [Vitis vinifera] (GB:CAN61665.1); similar to unnamed protein product [Vitis vinifera] (GB:CAO14763.1); contains InterPro domain Protein of unknown function DUF1645 (InterPro:IPR012442)	7.41551	1.05087e-07	5-10
263403_at	AT2G04040	ATDTX1; antiporter/ multidrug efflux pump/ multidrug transporter/ transporter	7.34835	9.04953e-09	5-10
265499_at	AT2G15480	UGT73B5 (UDP-GLUCOSYL TRANSFERASE 73B5); UDP-glycosyltransferase/ transferase, transferring glycosyl groups	7.34551	5.05632e-07	5-10
260405_at	AT1G69930	ATGSTU11 (Arabidopsis thaliana Glutathione S-transferase (class tau) 11); glutathione transferase	7.25108	3.58137e-07	5-10
260803_at	AT1G78340	ATGSTU22 (Arabidopsis thaliana Glutathione S-transferase (class tau) 22); glutathione transferase	7.2265	5.24778e-08	5-10
250279_at	AT5G13200	GRAM domain-containing protein / ABA-responsive protein-related	7.19117	1.75443e-07	5-10
257840_at	AT3G25250	AGC2-1 (OXIDATIVE SIGNAL-INDUCIBLE1); kinase	7.13775	1.42846e-05	5-10
250781_at	AT5G05410	DREB2A (DRE-BINDING PROTEIN 2A); DNA binding / transcription activator/ transcription factor	7.08632	0.00708641	5-10
265260_at	AT2G43000	ANAC042 (Arabidopsis NAC domain containing protein 42); transcription factor	7.07401	1.69795e-08	5-10
256756_at	AT3G25610	haloacid dehalogenase-like hydrolase family protein	7.01134	2.27185e-10	5-10
247047_at	AT5G66650	similar to unknown protein [Arabidopsis thaliana] (TAIR:AT2G23790.1); similar to unnamed protein product [Vitis vinifera] (GB:CAO22909.1); contains InterPro domain Protein of unknown function DUF607 (InterPro:IPR006769)	6.98736	4.88275e-06	5-10
249377_at	AT5G40690	similar to unknown protein [Arabidopsis thaliana] (TAIR:AT2G41730.1); similar to unnamed protein product [Vitis vinifera] (GB:CAO14635.1)	6.97467	4.65775e-08	5-10
265221_s_at	AT2G02000;AT2G02010	[AT2G02000, GAD3 (GLUTAMATE DECARBOXYLASE 3); calmodulin binding];[AT2G02010, GAD4 (GLUTAMATE DECARBOXYLASE 4); calmodulin binding]	6.96762	2.6199e-09	5-10
247949_at	AT5G57220	CYP81F2 (cytochrome P450, family 81, subfamily F, polypeptide 2); oxygen binding	6.92295	1.17293e-07	5-10
264042_at	AT2G03760	ST (steroid sulfotransferase); sulfotransferase	6.85684	6.21851e-08	5-10
263515_at	AT2G21640	similar to unknown protein [Arabidopsis thaliana] (TAIR:AT3G05570.1); similar to unknown protein [Arabidopsis thaliana] (TAIR:AT4G39235.1); similar to hypothetical protein OsI_027197 [Oryza sativa (indica cultivar-group)] (GB:EAZ05965.1)	6.778	8.37378e-10	5-10
266017_at	AT2G18690	similar to unknown protein [Arabidopsis thaliana] (TAIR:AT2G18680.1); similar to hypothetical protein OsI_029427 [Oryza sativa (indica cultivar-group)] (GB:EAZ08195.1)	6.65536	3.40228e-08	5-10
246228_at	AT4G36430	peroxidase, putative	6.61714	7.82039e-06	5-10
256576_at	AT3G28210	PMZ; zinc ion binding	6.5178	3.56008e-07	5-10
249481_at	AT5G38900	DSBA oxidoreductase family protein	6.37835	8.63588e-07	5-10
264314_at	AT1G70420	similar to unknown protein [Arabidopsis thaliana] (TAIR:AT1G23710.1); similar to unnamed protein product [Vitis vinifera] (GB:CAO66069.1); contains InterPro domain Protein of unknown function DUF1645 (InterPro:IPR012442)	6.35955	1.85679e-05	5-10
246858_at	AT5G25930	leucine-rich repeat family protein / protein kinase family protein	6.33452	9.56806e-07	5-10
246584_at	AT5G14730	similar to unknown protein [Arabidopsis thaliana] (TAIR:AT3G01513.1); similar to unnamed protein product [Vitis vinifera] (GB:CAO64332.1); similar to hypothetical protein [Vitis vinifera] (GB:CAN65788.1)	6.32921	1.24169e-10	5-10
258452_at	AT3G22370	AOX1A (alternative oxidase 1A); alternative oxidase	6.16217	9.63407e-09	5-10
256057_at	AT1G07180	ATNDI1/NDA1 (ALTERNATIVE NAD(P)H DEHYDROGENASE 1); NADH dehydrogenase	6.07359	1.49181e-09	5-10
259799_at	AT1G72290	trypsin and protease inhibitor family protein / Kunitz family protein	6.00211	0.000101646	5-10
248686_at	AT5G48540	33 kDa secretory protein-related	5.80239	1.68825e-08	5-10
251970_at	AT3G53150	UGT73D1 (UDP-GLUCOSYL TRANSFERASE 73D1); UDP-glycosyltransferase	5.78535	1.63068e-09	5-10
252136_at	AT3G50770	calmodulin-related protein, putative	5.69552	1.83173e-06	5-10
245363_at	AT4G15120	VQ motif-containing protein	5.69133	3.5246e-07	5-10
267565_at	AT2G30750	CYP71A12 (CYTOCHROME P450, FAMILY 71, SUBFAMILY A, POLYPEPTIDE 12); oxygen binding	5.691	2.30369e-05	5-10
265670_s_at	AT2G32190;AT2G32210	[AT2G32190, similar to unknown protein [Arabidopsis thaliana] (TAIR:AT2G32210.1); similar to unknown [Populus trichocarpa] (GB:ABK92801.1); contains domain PD188784 (PD188784)];[AT2G32210, similar to unknown protein [Arabidopsis thaliana] (TAIR:AT2G32190.1); similar to unknown [Populus trichocarpa] (GB:ABK92801.1); contains domain PD188784 (PD188784)]	5.64783	1.23433e-07	5-10
252234_at	AT3G49780	ATPSK4 (PHYTOSULFOKINE 4 PRECURSOR); growth factor	5.64312	3.81989e-08	5-10
253796_at	AT4G28460	unknown protein	5.62801	1.54355e-06	5-10
247655_at	AT5G59820	RHL41 (RESPONSIVE TO HIGH LIGHT 41); nucleic acid binding / transcription factor/ zinc ion binding	5.6249	0.000191741	5-10
266983_at	AT2G39400	hydrolase, alpha/beta fold family protein	5.60152	3.76053e-06	5-10
256833_at	AT3G22910	calcium-transporting ATPase, plasma membrane-type, putative / Ca(2+)-ATPase, putative (ACA13)	5.49291	4.88232e-06	5-10
258094_at	AT3G14690	CYP72A15 (cytochrome P450, family 72, subfamily A, polypeptide 15); oxygen binding	5.41057	5.10183e-10	5-10
249438_at	AT5G40010	AATP1 (AAA-ATPASE 1); ATP binding / ATPase	5.37157	0.00042555	5-10
263228_at	AT1G30700	FAD-binding domain-containing protein	5.35801	1.18467e-05	5-10
263823_s_at	AT2G40340;AT2G40350	[AT2G40340, AP2 domain-containing transcription factor, putative (DRE2B)];[AT2G40350, DNA binding / transcription factor]	5.30815	6.51067e-07	5-10
261216_at	AT1G33030	O-methyltransferase family 2 protein	5.29964	1.79625e-07	5-10
253044_at	AT4G37290	similar to unknown protein [Arabidopsis thaliana] (TAIR:AT2G23270.1); similar to hypothetical protein [Vitis vinifera] (GB:CAN62855.1)	5.27927	2.32469e-05	5-10
266106_at	AT2G45170	AtATG8e (AUTOPHAGY 8E); microtubule binding	5.26783	5.70918e-08	5-10
252131_at	AT3G50930	AAA-type ATPase family protein	5.26329	0.00154851	5-10
249942_at	AT5G22300	NIT4 (NITRILASE 4)	5.25878	5.77243e-08	5-10
263475_at	AT2G31945	similar to unknown protein [Arabidopsis thaliana] (TAIR:AT1G05575.1); similar to unnamed protein product [Vitis vinifera] (GB:CAO22015.1); similar to hypothetical protein [Vitis vinifera] (GB:CAN61524.1); similar to hypothetical protein [Vitis vinifera] (GB:CAN71356.1)	5.22201	2.13426e-06	5-10
250182_at	AT5G14470	GHMP kinase-related	5.18992	0.000520899	5-10
257206_at	AT3G16530	legume lectin family protein	5.18702	3.04526e-07	5-10
261005_at	AT1G26420	FAD-binding domain-containing protein	5.12521	1.62228e-06	5-10
250054_at	AT5G17860	CAX7 (CALCIUM EXCHANGER 7); calcium:sodium antiporter/ cation:cation antiporter	5.10616	1.04739e-10	5-10
258792_at	AT3G04640	glycine-rich protein	5.07756	9.79779e-06	5-10
245998_at	AT5G20830	SUS1 (SUCROSE SYNTHASE 1); UDP-glycosyltransferase/ sucrose synthase	5.00521	1.21141e-07	5-10
260540_at	AT2G43500	RWP-RK domain-containing protein	4.88362	2.14958e-08	2-5
248164_at	AT5G54490	PBP1 (PINOID-BINDING PROTEIN 1); calcium ion binding	4.85172	0.000246433	2-5
250252_at	AT5G13750	ZIFL1 (ZINC INDUCED FACILITATOR-LIKE 1); tetracycline:hydrogen antiporter/ transporter	4.84879	4.44768e-08	2-5
247293_at	AT5G64510	similar to unnamed protein product [Vitis vinifera] (GB:CAO49799.1)	4.84271	0.000135671	2-5
261192_at	AT1G32870	ANAC013 (Arabidopsis NAC domain containing protein 13); transcription factor	4.83656	8.70646e-07	2-5
259875_s_at	AT1G76690;AT1G76680	[AT1G76690, OPR2 (12-oxophytodienoate reductase 2); 12-oxophytodienoate reductase];[AT1G76680, OPR1 (12-oxophytodienoate reductase 1); 12-oxophytodienoate reductase]	4.82361	1.96158e-08	2-5
262930_at	AT1G65690	harpin-induced protein-related / HIN1-related / harpin-responsive protein-related	4.79342	6.8476e-05	2-5
253268_s_at	AT4G34131;AT4G34135	[AT4G34131, UGT73B3 (UDP-GLUCOSYL TRANSFERASE 73B3); UDP-glycosyltransferase/ abscisic acid glucosyltransferase/ transferase, transferring hexosyl groups];[AT4G34135, UGT73B2; UDP-glucosyltransferase/ UDP-glycosyltransferase/ flavonol 3-O-glucosyltransferase]	4.77862	1.08629e-07	2-5
255543_at	AT4G01870	tolB protein-related	4.76618	5.89898e-09	2-5
249494_at	AT5G39050	transferase family protein	4.75355	2.8797e-09	2-5
259507_at	AT1G43910	AAA-type ATPase family protein	4.7467	5.73467e-08	2-5
262072_at	AT1G59590	ZCF37	4.74206	3.69657e-06	2-5
246018_at	AT5G10695	similar to unknown protein [Arabidopsis thaliana] (TAIR:AT5G57123.1); similar to unknown [Picea sitchensis] (GB:ABK22689.1)	4.73457	0.00319289	2-5
262229_at	AT1G68620	hydrolase	4.72083	4.57038e-05	2-5
245879_at	AT5G09420	ATTOC64-V/MTOM64 (ARABIDOPSIS THALIANA TRANSLOCON AT THE OUTER MEMBRANE OF CHLOROPLASTS 64-V); amidase	4.71731	3.49189e-10	2-5
257401_at	AT1G23550	SRO2 (SIMILAR TO RCD ONE 2); NAD+ ADP-ribosyltransferase	4.70561	3.44518e-07	2-5
262119_s_at	AT1G02930;AT1G02920	[AT1G02930, ATGSTF6 (EARLY RESPONSIVE TO DEHYDRATION 11); glutathione transferase];[AT1G02920, ATGSTF7 (GLUTATHIONE S-TRANSFERASE 11); glutathione transferase]	4.69909	2.05286e-08	2-5
247283_at	AT5G64250	2-nitropropane dioxygenase family / NPD family	4.692	3.72298e-07	2-5
252214_at	AT3G50260	ATERF#011/CEJ1 (COOPERATIVELY REGULATED BY ETHYLENE AND JASMONATE 1); DNA binding / transcription factor	4.67775	2.24764e-08	2-5
252300_at	AT3G49160	pyruvate kinase family protein	4.66277	2.60469e-07	2-5
266995_at	AT2G34500	CYP710A1 (cytochrome P450, family 710, subfamily A, polypeptide 1); C-22 sterol desaturase/ oxygen binding	4.65924	1.97498e-06	2-5
244950_at	ATMG00160	cytochrome c oxidase subunit 2	4.6542	4.50159e-08	2-5
264460_at	AT1G10170	ATNFXL1; transcription factor	4.5701	1.74919e-07	2-5
247727_at	AT5G59490	haloacid dehalogenase-like hydrolase family protein	4.56874	7.49707e-07	2-5
257536_at	AT3G02800	phosphoprotein phosphatase	4.53794	3.26762e-09	2-5
254447_at	AT4G20860	FAD-binding domain-containing protein	4.49904	7.45309e-05	2-5
258921_at	AT3G10500	ANAC053 (Arabidopsis NAC domain containing protein 53); transcription factor	4.4817	2.50838e-09	2-5
261020_at	AT1G26390	FAD-binding domain-containing protein	4.45456	0.00146161	2-5
256589_at	AT3G28740	cytochrome P450 family protein	4.38523	2.25611e-07	2-5
263931_at	AT2G36220	similar to unknown protein [Arabidopsis thaliana] (TAIR:AT3G52710.1); similar to unnamed protein product [Vitis vinifera] (GB:CAO15901.1)	4.37525	0.000564697	2-5
264832_at	AT1G03660	similar to ankyrin repeat family protein [Arabidopsis thaliana] (TAIR:AT1G03670.1); similar to unnamed protein product [Vitis vinifera] (GB:CAO23951.1); contains domain ANK REPEAT-CONTAINING (PTHR18958:SF80); contains domain ANKYRIN REPEAT-CONTAINING (PTHR18958)	4.37293	3.75903e-07	2-5
252415_at	AT3G47340	ASN1 (DARK INDUCIBLE 6)	4.37283	0.00417193	2-5
267319_at	AT2G34660	ATMRP2 (MULTIDRUG RESISTANCE-ASSOCIATED PROTEIN 2); ATPase, coupled to transmembrane movement of substances	4.3355	1.68825e-08	2-5
265796_at	AT2G35730	heavy-metal-associated domain-containing protein	4.28692	4.26567e-07	2-5
257654_at	AT3G13310	DNAJ heat shock N-terminal domain-containing protein	4.26453	1.26892e-05	2-5
248434_at	AT5G51440	23.5 kDa mitochondrial small heat shock protein (HSP23.5-M)	4.24635	0.00392784	2-5
250239_at	AT5G13580	ABC transporter family protein	4.19389	0.000723986	2-5
252671_at	AT3G44190	pyridine nucleotide-disulphide oxidoreductase family protein	4.16832	1.81395e-08	2-5
259979_at	AT1G76600	similar to unknown protein [Arabidopsis thaliana] (TAIR:AT1G21010.1); similar to hypothetical protein [Vitis vinifera] (GB:CAN67638.1)	4.16488	7.01024e-05	2-5
251176_at	AT3G63380	calcium-transporting ATPase, plasma membrane-type, putative / Ca(2+)-ATPase, putative (ACA12)	4.15106	7.8916e-07	2-5
250702_at	AT5G06730	peroxidase, putative	4.14105	2.39587e-08	2-5
245317_at	AT4G15610	integral membrane family protein	4.13497	1.64364e-06	2-5
248381_at	AT5G51830	pfkB-type carbohydrate kinase family protein	4.08466	1.01224e-09	2-5
266536_at	AT2G16900	similar to unknown protein [Arabidopsis thaliana] (TAIR:AT4G35110.2); similar to unknown protein [Arabidopsis thaliana] (TAIR:AT4G35110.3); similar to unknown protein [Arabidopsis thaliana] (TAIR:AT4G35110.4); similar to hypothetical protein [Vitis vinifera] (GB:CAN73143.1); contains InterPro domain Phospholipase-like, arabidopsis (InterPro:IPR007942)	4.06367	2.57074e-07	2-5
254857_at	AT4G12120	SEC1B; protein transporter	4.04848	8.83461e-07	2-5
251975_at	AT3G53230	cell division cycle protein 48, putative / CDC48, putative	4.01104	1.39929e-08	2-5
254710_at	AT4G18050	PGP9 (P-GLYCOPROTEIN 9); ATPase, coupled to transmembrane movement of substances	3.99524	1.58758e-07	2-5
253987_at	AT4G26270	phosphofructokinase family protein	3.99254	1.61688e-08	2-5
259980_at	AT1G76520	auxin efflux carrier family protein	3.98868	8.8334e-09	2-5
254592_at	AT4G18880	AT-HSFA4A (Arabidopsis thaliana heat shock transcription factor A4A); DNA binding / transcription factor	3.97117	8.58235e-09	2-5
257061_at	AT3G18250	contains domain PROKAR_LIPOPROTEIN (PS51257)	3.94409	8.71148e-08	2-5
258984_at	AT3G08970	DNAJ heat shock N-terminal domain-containing protein	3.92683	0.00266529	2-5
260648_at	AT1G08050	zinc finger (C3HC4-type RING finger) family protein	3.91131	3.74604e-06	2-5
253416_at	AT4G33070	pyruvate decarboxylase, putative	3.83604	1.19202e-07	2-5
253022_at	AT4G38060	similar to unknown protein [Arabidopsis thaliana] (TAIR:AT5G65480.1); similar to unknown [Lycopersicon esculentum] (GB:AAK84476.1)	3.83483	6.32224e-05	2-5
267389_at	AT2G44460	glycosyl hydrolase family 1 protein	3.77649	1.65827e-05	2-5
254496_at	AT4G20070	ATAAH (ARABIDOPSIS THALIANA ALLANTOATE AMIDOHYDROLASE); allantoate deiminase/ metallopeptidase	3.76846	1.18651e-09	2-5
262118_at	AT1G02850	glycosyl hydrolase family 1 protein	3.76287	5.53942e-05	2-5
245082_at	AT2G23270	similar to unknown protein [Arabidopsis thaliana] (TAIR:AT4G37290.1); similar to hypothetical protein [Vitis vinifera] (GB:CAN62855.1)	3.76165	0.000146932	2-5
247488_at	AT5G61820	similar to MtN19-like protein [Pisum sativum] (GB:AAU14999.2); contains InterPro domain Stress up-regulated Nod 19 (InterPro:IPR011692)	3.75539	4.63804e-09	2-5
259173_at	AT3G03640	GLUC (Beta-glucosidase homolog); hydrolase, hydrolyzing O-glycosyl compounds	3.74212	1.46325e-08	2-5
266290_at	AT2G29490	ATGSTU1 (GLUTATHIONE S-TRANSFERASE 19); glutathione transferase	3.71696	4.4816e-07	2-5
264929_at	AT1G60730	aldo/keto reductase family protein	3.68374	1.11477e-07	2-5
252368_at	AT3G48520	CYP94B3 (cytochrome P450, family 94, subfamily B, polypeptide 3); oxygen binding	3.6747	0.00018552	2-5
245689_at	AT5G04120	phosphoglycerate/bisphosphoglycerate mutase family protein	3.67461	0.00876389	2-5
254215_at	AT4G23700	ATCHX17 (CATION/H+ EXCHANGER 17); monovalent cation:proton antiporter	3.62562	2.4187e-06	2-5
262107_at	AT1G02750	zinc ion binding	3.60511	1.52806e-08	2-5
258277_at	AT3G26830	PAD3 (PHYTOALEXIN DEFICIENT 3); oxygen binding	3.59406	1.05091e-06	2-5
260243_at	AT1G63720	similar to hydroxyproline-rich glycoprotein family protein [Arabidopsis thaliana] (TAIR:AT5G52430.1); similar to unknown [Thellungiella halophila] (GB:ABJ98061.1)	3.58841	7.38252e-05	2-5
257339_s_at	ATMG00040;AT2G07671;ATMG01080	[ATMG00040, hypothetical protein];[AT2G07671, H+-transporting two-sector ATPase, C subunit family protein];[ATMG01080, subunit 9 of mitochondrial F0-ATPase]	3.58124	1.00494e-06	2-5
249983_at	AT5G18470	curculin-like (mannose-binding) lectin family protein	3.57779	6.12451e-06	2-5
250500_at	AT5G09530	hydroxyproline-rich glycoprotein family protein	3.57445	0.010199	2-5
266752_at	AT2G47000	MDR4/PGP4 (P-GLYCOPROTEIN4); ATPase, coupled to transmembrane movement of substances / xenobiotic-transporting ATPase	3.56225	3.25962e-07	2-5
253890_s_at	AT4G27585;AT5G54100	[AT4G27585, band 7 family protein];[AT5G54100, band 7 family protein]	3.55889	1.40586e-06	2-5
245352_at	AT4G15490	UGT84A3; UDP-glycosyltransferase/ sinapate 1-glucosyltransferase/ transferase, transferring glycosyl groups	3.55379	3.68312e-05	2-5
254605_at	AT4G18950	ankyrin protein kinase, putative	3.52098	8.07535e-06	2-5
246405_at	AT1G57630	disease resistance protein (TIR class), putative	3.51788	7.70264e-05	2-5
266368_at	AT2G41380	embryo-abundant protein-related	3.50977	2.01478e-07	2-5
255075_at	AT4G09110	zinc finger (C3HC4-type RING finger) family protein	3.50488	6.88126e-07	2-5
258063_at	AT3G14620	CYP72A8 (cytochrome P450, family 72, subfamily A, polypeptide 8); oxygen binding	3.48542	6.99169e-07	2-5
245976_at	AT5G13080	WRKY75 (WRKY DNA-BINDING PROTEIN 75); transcription factor	3.48491	0.000336537	2-5
250934_at	AT5G03030	DNAJ heat shock N-terminal domain-containing protein	3.46086	1.73449e-08	2-5
267246_at	AT2G30250	WRKY25 (WRKY DNA-binding protein 25); transcription factor	3.42631	3.10422e-06	2-5
251248_at	AT3G62150	PGP21 (P-GLYCOPROTEIN 21); ATPase, coupled to transmembrane movement of substances	3.42572	1.52143e-07	2-5
266364_at	AT2G41230	unknown protein	3.41845	1.00231e-07	2-5
258507_at	AT3G06500	beta-fructofuranosidase, putative / invertase, putative / saccharase, putative / beta-fructosidase, putative	3.41464	3.75111e-06	2-5
265422_at	AT2G20800	NDB4 (NAD(P)H DEHYDROGENASE B4); NADH dehydrogenase	3.41381	1.92419e-05	2-5
265170_at	AT1G23730	carbonic anhydrase, putative / carbonate dehydratase, putative	3.40703	5.48434e-05	2-5
251432_at	AT3G59820	calcium-binding mitochondrial protein-related	3.38997	3.64858e-06	2-5
254432_at	AT4G20830	FAD-binding domain-containing protein	3.3836	9.41868e-06	2-5
259410_at	AT1G13340	similar to unknown protein [Arabidopsis thaliana] (TAIR:AT1G34220.2); similar to unknown [Carica papaya] (GB:ABS01355.1); contains InterPro domain Protein of unknown function DUF292, eukaryotic (InterPro:IPR005061)	3.38143	2.16919e-05	2-5
252379_at	AT3G47730	ATATH1 (ABC2 homolog 1); ATPase, coupled to transmembrane movement of substances	3.3716	2.48597e-08	2-5
258114_at	AT3G14660	CYP72A13 (cytochrome P450, family 72, subfamily A, polypeptide 13); oxygen binding	3.36163	3.33732e-09	2-5
260706_at	AT1G32350	AOX1D (ALTERNATIVE OXIDASE 1D); alternative oxidase	3.36144	0.00227656	2-5
260035_at	AT1G68850	peroxidase, putative	3.36138	0.00176392	2-5
249188_at	AT5G42830	transferase family protein	3.35394	8.46092e-07	2-5
245305_at	AT4G17215	similar to unknown protein [Arabidopsis thaliana] (TAIR:AT5G47635.1); similar to hypothetical protein 40.t00006 [Brassica oleracea] (GB:ABD65131.1)	3.29746	5.17795e-05	2-5
266296_at	AT2G29420	ATGSTU7 (GLUTATHIONE S-TRANSFERASE 25); glutathione transferase	3.29033	8.78767e-08	2-5
258338_at	AT3G16150	L-asparaginase, putative / L-asparagine amidohydrolase, putative	3.2858	0.00256276	2-5
248563_at	AT5G49690	UDP-glucoronosyl/UDP-glucosyl transferase family protein	3.28462	9.80349e-07	2-5
267300_at	AT2G30140	UDP-glucoronosyl/UDP-glucosyl transferase family protein	3.24817	1.31882e-07	2-5
262607_at	AT1G13990	similar to unnamed protein product [Vitis vinifera] (GB:CAO68469.1)	3.23693	6.01454e-07	2-5
248040_at	AT5G55970	zinc finger (C3HC4-type RING finger) family protein	3.22712	4.54698e-05	2-5
264648_at	AT1G09080	BIP3; ATP binding	3.22332	0.00545655	2-5
250580_at	AT5G07440	GDH2 (GLUTAMATE DEHYDROGENASE 2); oxidoreductase	3.20437	5.66303e-07	2-5
250670_at	AT5G06860	PGIP1 (POLYGALACTURONASE INHIBITING PROTEIN 1); protein binding	3.20239	6.78431e-07	2-5
257832_at	AT3G26740	CCL (CCR-LIKE)	3.19698	0.000630927	2-5
256877_at	AT3G26470	similar to ADR1-L1 (ADR1-LIKE 1), ATP binding / protein binding [Arabidopsis thaliana] (TAIR:AT4G33300.2); similar to ADR1-L1 (ADR1-LIKE 1), ATP binding / protein binding [Arabidopsis thaliana] (TAIR:AT4G33300.1); similar to unnamed protein product [Vitis vinifera] (GB:CAO61278.1); contains InterPro domain Disease resistance, plant (InterPro:IPR014011)	3.18994	1.40258e-07	2-5
266037_at	AT2G05940	protein kinase, putative	3.18337	2.8476e-07	2-5
265008_at	AT1G61560	MLO6 (MILDEW RESISTANCE LOCUS O 6); calmodulin binding	3.18221	4.61211e-05	2-5
254890_at	AT4G11600	ATGPX6 (GLUTATHIONE PEROXIDASE 6); glutathione peroxidase	3.17552	3.56985e-07	2-5
267140_at	AT2G38250	DNA-binding protein-related	3.15836	1.63341e-05	2-5
260592_at	AT1G55850	ATCSLE1 (Cellulose synthase-like E1); cellulose synthase/ transferase, transferring glycosyl groups	3.15499	1.69549e-08	2-5
267238_at	AT2G44130	kelch repeat-containing F-box family protein	3.15339	2.44467e-06	2-5
250230_at	AT5G13900	protease inhibitor/seed storage/lipid transfer protein (LTP) family protein	3.13887	0.00049242	2-5
256442_at	AT3G10930	similar to unknown protein [Arabidopsis thaliana] (TAIR:AT5G05300.1)	3.13356	0.00780597	2-5
254347_at	AT4G22070	WRKY31 (WRKY DNA-binding protein 31); transcription factor	3.13298	8.05199e-08	2-5
247835_at	AT5G57910	similar to unknown protein [Arabidopsis thaliana] (TAIR:AT4G30630.1); similar to unnamed protein product [Vitis vinifera] (GB:CAO66657.1)	3.12579	2.13937e-05	2-5
266746_s_at	AT2G02930;AT4G02520	[AT2G02930, ATGSTF3 (GLUTATHIONE S-TRANSFERASE 16); glutathione transferase];[AT4G02520, ATGSTF2 (Arabidopsis thaliana Glutathione S-transferase (class phi) 2); glutathione transferase]	3.11859	4.84003e-06	2-5
255430_at	AT4G03320	TIC20-IV (TRANSLOCON AT THE INNER ENVELOPE MEMBRANE OF CHLOROPLASTS 20-IV); P-P-bond-hydrolysis-driven protein transmembrane transporter	3.11326	9.61326e-07	2-5
249719_at	AT5G35735	auxin-responsive family protein	3.11275	1.18852e-06	2-5
266270_at	AT2G29470	ATGSTU3 (GLUTATHIONE S-TRANSFERASE 21); glutathione transferase	3.10359	5.89779e-05	2-5
264716_at	AT1G70170	MMP (MATRIX METALLOPROTEINASE); metalloendopeptidase	3.09715	2.26434e-05	2-5
248332_at	AT5G52640	HSP81-1 (HEAT SHOCK PROTEIN 81-1); ATP binding / unfolded protein binding	3.09625	0.0113164	2-5
267028_at	AT2G38470	WRKY33 (WRKY DNA-binding protein 33); transcription factor	3.07473	0.0057621	2-5
246962_s_at	AT5G24800	ATBZIP9/BZO2H2 (BASIC LEUCINE ZIPPER O2 HOMOLOG 2); DNA binding / protein heterodimerization/ transcription factor	3.0707	1.10844e-05	2-5
254063_at	AT4G25390	protein kinase family protein	3.03568	8.22115e-08	2-5
264148_at	AT1G02220	ANAC003 (Arabidopsis NAC domain containing protein 3); transcription factor	3.02522	0.000148576	2-5
251884_at	AT3G54150	embryo-abundant protein-related	3.02435	3.67322e-05	2-5
252487_at	AT3G46660	UDP-glucoronosyl/UDP-glucosyl transferase family protein	3.02068	3.89256e-05	2-5
255259_at	AT4G05020	NDB2 (NAD(P)H DEHYDROGENASE B2); disulfide oxidoreductase	3.0133	2.3114e-06	2-5
267008_at	AT2G39350	ABC transporter family protein	2.99964	2.23201e-05	2-5
249010_at	AT5G44580	similar to unknown protein [Arabidopsis thaliana] (TAIR:AT5G44582.1)	2.9874	2.40819e-07	2-5
247855_at	AT5G58210	hydroxyproline-rich glycoprotein family protein	2.98452	2.9197e-05	2-5
247351_at	AT5G63790	ANAC102 (Arabidopsis NAC domain containing protein 102); transcription factor	2.97717	0.00010587	2-5
260741_at	AT1G15040	glutamine amidotransferase-related	2.9766	0.0214409	2-5
246927_s_at	AT5G25260;AT5G25250	[AT5G25260, similar to unknown protein [Arabidopsis thaliana] (TAIR:AT5G25250.1); similar to unknown protein [Arabidopsis thaliana] (TAIR:AT5G64870.1); similar to unnamed protein product [Vitis vinifera] (GB:CAO44306.1); similar to hypothetical protein [Vitis vinifera] (GB:CAN77054.1); similar to 80C09_16 [Brassica rapa subsp. pekinensis] (GB:AAZ41827.1); contains domain PTHR13806:SF3 (PTHR13806:…	2.97154	5.37352e-05	2-5
248606_at	AT5G49450;AT5G49448	[AT5G49450, ATBZIP1 (ARABIDOPSIS THALIANA BASIC LEUCINE-ZIPPER 1); DNA binding / protein heterodimerization/ transcription factor];[AT5G49448, CPuORF4 (Conserved peptide upstream open reading frame 4)]	2.96587	0.000349127	2-5
253125_at	AT4G36040	DNAJ heat shock N-terminal domain-containing protein (J11)	2.96448	4.75802e-06	2-5
265119_at	AT1G62570	flavin-containing monooxygenase family protein / FMO family protein	2.96327	7.35359e-07	2-5
247061_at	AT5G66780	similar to unknown [Ammopiptanthus mongolicus] (GB:AAW33981.1)	2.94722	1.53209e-05	2-5
247704_at	AT5G59510	DVL18/RTFL5 (ROTUNDIFOLIA LIKE 5)	2.93725	7.27905e-08	2-5
266259_at	AT2G27830	similar to pentatricopeptide (PPR) repeat-containing protein [Arabidopsis thaliana] (TAIR:AT4G22760.1); similar to hypothetical protein [Catharanthus roseus] (GB:CAC09928.1)	2.92986	0.000169364	2-5
246197_at	AT4G37010	caltractin, putative / centrin, putative	2.92621	0.0107529	2-5
252269_at	AT3G49580	similar to unknown protein [Arabidopsis thaliana] (TAIR:AT3G49570.1); similar to unknown protein [Brassica rapa subsp. pekinensis] (GB:AAQ92331.1)	2.92183	7.35196e-09	2-5
247729_at	AT5G59530	2-oxoglutarate-dependent dioxygenase, putative	2.92177	9.45081e-05	2-5
256366_at	AT1G66880	serine/threonine protein kinase family protein	2.90643	5.04554e-05	2-5
252134_at	AT3G50910	similar to unknown protein [Arabidopsis thaliana] (TAIR:AT5G66480.1); similar to hypothetical protein [Thellungiella halophila] (GB:ABB45854.1)	2.90615	9.26538e-09	2-5
256308_s_at	AT1G30420;AT1G30410	[AT1G30420, ATMRP12 (Arabidopsis thaliana multidrug resistance-associated protein 12)];[AT1G30410, ATMRP13 (Arabidopsis thaliana multidrug resistance-associated protein 13)]	2.88705	2.14113e-07	2-5
248101_at	AT5G55200	co-chaperone grpE protein, putative	2.87967	5.12962e-07	2-5
260567_at	AT2G43820	GT/UGT74F2 (UDP-GLUCOSYLTRANSFERASE 74F2); UDP-glucosyltransferase/ UDP-glycosyltransferase/ transferase, transferring glycosyl groups / transferase, transferring hexosyl groups	2.87569	4.90451e-07	2-5
267451_at	AT2G33710	AP2 domain-containing transcription factor family protein	2.86691	3.09349e-08	2-5
260239_at	AT1G74360	leucine-rich repeat transmembrane protein kinase, putative	2.86344	1.60312e-06	2-5
246293_at	AT3G56710	SIB1 (SIGMA FACTOR BINDING PROTEIN 1); binding	2.85443	2.63373e-07	2-5
259705_at	AT1G77450	ANAC032 (Arabidopsis NAC domain containing protein 32); transcription factor	2.85	1.64829e-07	2-5
247851_at	AT5G58070	lipocalin, putative	2.83244	2.79851e-08	2-5
247983_at	AT5G56630	phosphofructokinase family protein	2.82802	9.76838e-08	2-5
257216_at	AT3G14990	4-methyl-5(b-hydroxyethyl)-thiazole monophosphate biosynthesis protein, putative	2.81379	6.43839e-07	2-5
261474_at	AT1G14540	anionic peroxidase, putative	2.81319	0.000869798	2-5
265732_at	AT2G01300	similar to unknown protein [Arabidopsis thaliana] (TAIR:AT1G15010.1); similar to unnamed protein product [Vitis vinifera] (GB:CAO42242.1)	2.80753	0.000209462	2-5
253841_at	AT4G27830	glycosyl hydrolase family 1 protein	2.80243	1.9261e-07	2-5
262085_at	AT1G56060	similar to unknown protein [Arabidopsis thaliana] (TAIR:AT2G32190.1); similar to unnamed protein product [Vitis vinifera] (GB:CAO68639.1); contains domain PD188784 (PD188784)	2.80149	6.57698e-05	2-5
261475_at	AT1G14550	anionic peroxidase, putative	2.80027	0.000365798	2-5
258647_at	AT3G07870	F-box family protein	2.79956	5.45273e-07	2-5
252993_at	AT4G38540	monooxygenase, putative (MO2)	2.78578	2.58601e-07	2-5
245528_at	AT4G15530	PPDK (PYRUVATE ORTHOPHOSPHATE DIKINASE); kinase/ pyruvate, phosphate dikinase	2.78003	1.15257e-06	2-5
253453_at	AT4G31860	protein phosphatase 2C, putative / PP2C, putative	2.76059	4.52433e-08	2-5
258064_at	AT3G14680	CYP72A14 (cytochrome P450, family 72, subfamily A, polypeptide 14); oxygen binding	2.7512	9.33403e-07	2-5
256994_s_at	AT3G25830;AT3G25820	[AT3G25830, ATTPS-CIN (TERPENE SYNTHASE-LIKE SEQUENCE-1,8-CINEOLE); myrcene/(E)-beta-ocimene synthase];[AT3G25820, ATTPS-CIN (TERPENE SYNTHASE-LIKE SEQUENCE-1,8-CINEOLE); myrcene/(E)-beta-ocimene synthase]	2.75054	0.000174113	2-5
259947_at	AT1G71530	protein kinase family protein	2.74955	5.36771e-06	2-5
257315_at	AT3G30775	ERD5 (EARLY RESPONSIVE TO DEHYDRATION 5); proline dehydrogenase	2.74737	0.00336322	2-5
245483_at	AT4G16190	cysteine proteinase, putative	2.74272	7.0546e-08	2-5
257517_at	AT3G16330	similar to unknown protein [Arabidopsis thaliana] (TAIR:AT1G52140.1); similar to hypothetical protein [Vitis vinifera] (GB:CAN64915.1)	2.73523	3.26851e-05	2-5
246098_at	AT5G20400	oxidoreductase, 2OG-Fe(II) oxygenase family protein	2.72982	3.65505e-06	2-5
267026_at	AT2G38340	AP2 domain-containing transcription factor, putative (DRE2B)	2.71838	1.04027e-05	2-5
263063_s_at	AT2G18150;AT2G18140	[AT2G18150, peroxidase, putative];[AT2G18140, peroxidase, putative]	2.71394	0.000175708	2-5
248799_at	AT5G47230	ERF5 (ETHYLENE RESPONSIVE ELEMENT BINDING FACTOR 5); DNA binding / transcription activator/ transcription factor	2.71127	0.00481307	2-5
267083_at	AT2G41100	TCH3 (TOUCH 3)	2.70424	0.000101882	2-5
245734_at	AT1G73480	hydrolase, alpha/beta fold family protein	2.69675	5.87091e-05	2-5
254549_at	AT4G19880	similar to unknown protein [Arabidopsis thaliana] (TAIR:AT5G45020.1); similar to Intracellular chloride channel [Medicago truncatula] (GB:ABC75353.2); contains InterPro domain Thioredoxin-like fold (InterPro:IPR012336); contains InterPro domain Glutathione S-transferase, C-terminal-like (InterPro:IPR010987); contains InterPro domain Glutathione S-transferase, C-terminal (InterPro:IPR004046); cont…	2.6918	8.32411e-08	2-5
266072_at	AT2G18700	ATTPS11 (Arabidopsis thaliana trehalose phosphatase/synthase 11); transferase, transferring glycosyl groups	2.68912	0.000447626	2-5
252539_at	AT3G45730	unknown protein	2.67412	7.41154e-06	2-5
245250_at	AT4G17490	ATERF6 (ETHYLENE RESPONSIVE ELEMENT BINDING FACTOR 6); DNA binding / transcription factor	2.66895	0.00843425	2-5
265662_at	AT2G24500	FZF; transcription factor	2.65822	1.49276e-07	2-5
257708_at	AT3G13330	binding	2.6518	9.09912e-08	2-5
251282_at	AT3G61630	CRF6 (CYTOKININ RESPONSE FACTOR 6); DNA binding / transcription factor	2.64914	1.77205e-05	2-5
251652_at	AT3G57380	similar to unknown protein [Arabidopsis thaliana] (TAIR:AT2G41640.1); similar to glycosyltransferase [Medicago truncatula] (GB:CAI30145.1); contains InterPro domain Protein of unknown function DUF563 (InterPro:IPR007657)	2.63893	3.00627e-06	2-5
252864_at	AT4G39740	electron transport SCO1/SenC family protein	2.63852	6.82674e-06	2-5
266269_at	AT2G29480	ATGSTU2 (GLUTATHIONE S-TRANSFERASE 20); glutathione transferase	2.63326	1.82367e-05	2-5
246282_at	AT4G36580	AAA-type ATPase family protein	2.6281	1.46838e-06	2-5
252334_at	AT3G48850	mitochondrial phosphate transporter, putative	2.6267	3.09239e-05	2-5
265228_s_at	ATMG01190;AT2G07698	[ATMG01190, ATPase subunit 1];[AT2G07698, ATP synthase alpha chain, mitochondrial, putative]	2.62139	4.74799e-06	2-5
260517_at	AT1G51420	sucrose-phosphatase, putative	2.62093	9.22876e-06	2-5
245051_at	AT2G23320	WRKY15 (WRKY DNA-binding protein 15); transcription factor	2.61167	1.15109e-05	2-5
253824_at	AT4G27940	mitochondrial substrate carrier family protein	2.59233	2.41416e-06	2-5
250793_at	AT5G05600	oxidoreductase, 2OG-Fe(II) oxygenase family protein	2.58866	9.48004e-06	2-5
245711_at	AT5G04340	C2H2 (ZINC FINGER OF ARABIDOPSIS THALIANA 6); nucleic acid binding / transcription factor/ zinc ion binding	2.58661	0.00115649	2-5
256044_at	AT1G07160	protein phosphatase 2C, putative / PP2C, putative	2.57124	1.75148e-06	2-5
260225_at	AT1G74590	ATGSTU10 (Arabidopsis thaliana Glutathione S-transferase (class tau) 10); glutathione transferase	2.57042	3.33357e-05	2-5
249881_at	AT5G23190	CYP86B1 (cytochrome P450, family 86, subfamily B, polypeptide 1); oxygen binding	2.57018	7.21077e-05	2-5
250550_at	AT5G07870	transferase family protein	2.56693	0.000145372	2-5
265846_at	AT2G35770	SCPL28 (serine carboxypeptidase-like 28); serine carboxypeptidase	2.56478	0.00011028	2-5
262381_at	AT1G72900	disease resistance protein (TIR-NBS class), putative	2.5619	4.7068e-05	2-5
251659_at	AT3G57090	BIGYIN; binding	2.56017	1.11772e-06	2-5
249487_at	AT5G39040	ATTAP2 (Arabidopsis thaliana transporter associated with antigen processing protein 2); ATPase, coupled to transmembrane movement of substances	2.55715	3.54913e-07	2-5
250549_at	AT5G07860	transferase family protein	2.55667	5.41342e-08	2-5
261564_at	AT1G01720	ATAF1 (Arabidopsis NAC domain containing protein 2); transcription factor	2.54868	2.52028e-05	2-5
250723_at	AT5G06300	carboxy-lyase	2.54291	8.62462e-07	2-5
259178_at	AT3G01650	RGLG1 (RING DOMAIN LIGASE1); protein binding / zinc ion binding	2.53557	5.91804e-06	2-5
247280_at	AT5G64260	phosphate-responsive protein, putative	2.52554	4.58812e-05	2-5
254204_at	AT4G24160	hydrolase, alpha/beta fold family protein	2.52453	3.50509e-06	2-5
252908_at	AT4G39670	glycolipid binding / glycolipid transporter	2.52408	0.000110899	2-5
260568_at	AT2G43570	chitinase, putative	2.52361	5.58545e-05	2-5
264645_at	AT1G08940	phosphoglycerate/bisphosphoglycerate mutase family protein	2.52335	1.37341e-05	2-5
264726_at	AT1G22985	AP2 domain-containing transcription factor, putative	2.51682	2.34296e-06	2-5
249337_at	AT5G41080	glycerophosphoryl diester phosphodiesterase family protein	2.51616	0.00131706	2-5
247685_at	AT5G59680	leucine-rich repeat protein kinase, putative	2.51413	7.86327e-05	2-5
266800_at	AT2G22880	VQ motif-containing protein	2.49898	0.00181815	2-5
261748_at	AT1G76070	Identical to Uncharacterized protein At1g76070 [Arabidopsis Thaliana] (GB:Q9SGS5;GB:Q8LAC9;GB:Q9LQR1); similar to unknown protein [Arabidopsis thaliana] (TAIR:AT1G20310.1); similar to hypothetical protein [Vitis vinifera] (GB:CAN83887.1)	2.49376	0.000191157	2-5
264951_at	AT1G76970	VHS domain-containing protein / GAT domain-containing protein	2.4927	5.72201e-06	2-5
255733_at	AT1G25400	similar to unknown protein [Arabidopsis thaliana] (TAIR:AT1G68440.1); similar to unnamed protein product [Vitis vinifera] (GB:CAO42150.1)	2.49121	0.00134826	2-5
260472_at	AT1G10990	unknown protein	2.4877	9.60025e-07	2-5
266618_at	AT2G35480	similar to unknown protein [Arabidopsis thaliana] (TAIR:AT1G32260.1); similar to unnamed protein product [Vitis vinifera] (GB:CAO63339.1)	2.4857	2.10462e-05	2-5
256762_at	AT3G25655	unknown protein	2.48342	8.24004e-05	2-5
246744_at	AT5G27760	hypoxia-responsive family protein	2.48324	4.30232e-07	2-5
258606_at	AT3G02840	immediate-early fungal elicitor family protein	2.47593	0.00698166	2-5
249255_at	AT5G41610	ATCHX18 (cation/hydrogen exchanger 18); monovalent cation:proton antiporter	2.46103	9.36186e-08	2-5
250062_at	AT5G17760	AAA-type ATPase family protein	2.45795	6.25279e-05	2-5
250576_at	AT5G08250	cytochrome P450 family protein	2.45532	4.3536e-07	2-5
266835_at	AT2G29990	NDA2 (ALTERNATIVE NAD(P)H DEHYDROGENASE 2); NADH dehydrogenase	2.45063	4.54427e-07	2-5
251895_at	AT3G54420	ATEP3 (Arabidopsis thaliana chitinase class IV); chitinase	2.45028	3.5976e-05	2-5
254241_at	AT4G23190	CRK11 (CYSTEINE-RICH RLK11); kinase	2.4423	1.60771e-05	2-5
259282_at	AT3G11430	ATGPAT5/GPAT5 (GLYCEROL-3-PHOSPHATE ACYLTRANSFERASE 5); 1-acylglycerol-3-phosphate O-acyltransferase/ acyltransferase/ organic anion transmembrane transporter	2.4371	0.00212729	2-5
264868_at	AT1G24090	RNase H domain-containing protein	2.43187	2.58586e-05	2-5
258059_at	AT3G29035	ANAC059/ATNAC3 (Arabidopsis NAC domain containing protein 59); protein heterodimerization/ transcription factor	2.42603	3.12757e-05	2-5
248162_at	AT5G54500	FQR1 (FLAVODOXIN-LIKE QUINONE REDUCTASE 1)	2.42411	6.06106e-07	2-5
246532_at	AT5G15870	glycosyl hydrolase family 81 protein	2.42293	0.000242196	2-5
248463_at	AT5G51130	similar to unnamed protein product [Vitis vinifera] (GB:CAO65480.1); contains InterPro domain Methyltransferase type 12 (InterPro:IPR013217); contains InterPro domain Bicoid-interacting 3 (InterPro:IPR010675)	2.42034	3.70023e-07	2-5
245324_at	AT4G17260	L-lactate dehydrogenase, putative	2.40892	1.01325e-06	2-5
256178_s_at	AT1G51760;AT1G51780	[AT1G51760, IAR3 (IAA-ALANINE RESISTANT 3); metallopeptidase];[AT1G51780, ILL5 (IAA-leucine resistant (ILR)-like gene 5); metallopeptidase]	2.40888	7.92336e-06	2-5
263379_at	AT2G40140	CZF1/ZFAR1; transcription factor	2.40608	0.000895157	2-5
255957_at	AT1G22160	senescence-associated protein-related	2.40034	3.54874e-05	2-5
247009_at	AT5G67600	unknown protein	2.39918	4.3296e-06	2-5
249467_at	AT5G39610	ANAC092/ATNAC2/ATNAC6 (Arabidopsis NAC domain containing protein 92); protein heterodimerization/ protein homodimerization/ transcription factor	2.39817	9.37373e-06	2-5
262026_at	AT1G35670	ATCDPK2 (CALCIUM-DEPENDENT PROTEIN KINASE 2); calmodulin-dependent protein kinase/ kinase	2.3979	1.46465e-05	2-5
259297_at	AT3G05360	disease resistance family protein / LRR family protein	2.3865	5.4685e-06	2-5
246189_at	AT5G20910	zinc finger (C3HC4-type RING finger) family protein	2.38634	1.15836e-07	2-5
267628_at	AT2G42280	basic helix-loop-helix (bHLH) family protein	2.37343	0.00025641	2-5
262347_at	AT1G64110	AAA-type ATPase family protein	2.37273	0.00580898	2-5
258679_at	AT3G08590	2,3-biphosphoglycerate-independent phosphoglycerate mutase, putative / phosphoglyceromutase, putative	2.36572	1.18023e-06	2-5
258395_at	AT3G15500	ATNAC3 (ARABIDOPSIS NAC DOMAIN CONTAINING PROTEIN 55); transcription factor	2.36298	1.36213e-06	2-5
267168_at	AT2G37770	aldo/keto reductase family protein	2.36263	0.00809824	2-5
251334_at	AT3G61390	U-box domain-containing protein	2.36259	6.51229e-05	2-5
262317_at	AT2G48140	EDA4 (embryo sac development arrest 4); lipid binding	2.35534	0.00930894	2-5
250426_at	AT5G10510	AIL6 (AINTEGUMENTA-LIKE 6); DNA binding / transcription factor	2.34889	4.47343e-07	2-5
256221_at	AT1G56300	DNAJ heat shock N-terminal domain-containing protein	2.3428	0.00951215	2-5
259911_at	AT1G72680	cinnamyl-alcohol dehydrogenase, putative	2.34107	2.97905e-07	2-5
253550_at	AT4G30960	CIPK6 (CBL-INTERACTING PROTEIN KINASE 6); kinase	2.34078	2.70765e-06	2-5
262505_at	AT1G21680	similar to unknown protein [Arabidopsis thaliana] (TAIR:AT1G21670.1); similar to hypothetical protein [Vitis vinifera] (GB:CAN73514.1); similar to unnamed protein product [Vitis vinifera] (GB:CAO61906.1); similar to hypothetical protein OsJ_012725 [Oryza sativa (japonica cultivar-group)] (GB:EAZ29242.1); contains InterPro domain WD40-like Beta Propeller (InterPro:IPR011659); contains InterPro dom…	2.33722	2.91236e-06	2-5
256300_at	AT1G69490	NAP (NAC-LIKE, ACTIVATED BY AP3/PI); transcription factor	2.3348	0.000605522	2-5
250289_at	AT5G13190	similar to unknown [Populus trichocarpa] (GB:ABK93196.1); contains InterPro domain LPS-induced tumor necrosis factor alpha factor (InterPro:IPR006629)	2.33075	1.71908e-05	2-5
247674_at	AT5G59930	DC1 domain-containing protein / UV-B light-insensitive protein, putative	2.3297	0.000735277	2-5
245119_at	AT2G41640	similar to unknown protein [Arabidopsis thaliana] (TAIR:AT3G57380.1); similar to glycosyltransferase [Medicago truncatula] (GB:CAI30145.1); contains InterPro domain Protein of unknown function DUF563 (InterPro:IPR007657)	2.32474	0.0111002	2-5
251642_at	AT3G57520	ATSIP2 (ARABIDOPSIS THALIANA SEED IMBIBITION 2); hydrolase, hydrolyzing O-glycosyl compounds	2.32193	6.14339e-05	2-5
246682_at	AT5G33290	XGD1 (XYLOGALACTURONAN DEFICIENT 1); catalytic	2.31866	1.56238e-07	2-5
244944_s_at	ATMG00080;ATMG00090	[ATMG00080, encodes a mitochondrial ribosomal protein L16, which is a constituent of the large ribosomal subunit];[ATMG00090, ribosomal protein S3]	2.31767	0.00139448	2-5
254691_at	AT4G17840	similar to unknown protein [Arabidopsis thaliana] (TAIR:AT2G35260.1); similar to hypothetical protein 40.t00061 [Brassica oleracea] (GB:ABD65174.1)	2.31122	5.119e-05	2-5
266888_s_at	AT2G44750;AT1G02880	[AT2G44750, TPK2 (THIAMIN PYROPHOSPHOKINASE 2); thiamin diphosphokinase];[AT1G02880, TPK1 (THIAMIN PYROPHOSPHOKINASE1); thiamin diphosphokinase]	2.30171	1.12361e-05	2-5
256526_at	AT1G66090	disease resistance protein (TIR-NBS class), putative	2.29856	3.43308e-06	2-5
251971_at	AT3G53160	UGT73C7 (UDP-GLUCOSYL TRANSFERASE 73C7); UDP-glycosyltransferase/ transferase, transferring glycosyl groups	2.29791	2.71731e-05	2-5
245277_at	AT4G15550	IAGLU (INDOLE-3-ACETATE BETA-D-GLUCOSYLTRANSFERASE); UDP-glycosyltransferase/ transferase, transferring glycosyl groups	2.29458	4.74524e-06	2-5
263556_at	AT2G16365	F-box family protein	2.2858	0.000397981	2-5
262219_at	AT1G74750	pentatricopeptide (PPR) repeat-containing protein	2.28329	7.16749e-05	2-5
262580_at	AT1G15330	CBS domain-containing protein	2.2819	1.26784e-05	2-5
255753_at	AT1G18570	MYB51 (MYB DOMAIN PROTEIN 51); DNA binding / transcription factor	2.28028	0.0012588	2-5
249237_at	AT5G42050	similar to unknown protein [Arabidopsis thaliana] (TAIR:AT3G27090.1); similar to unknown [Populus trichocarpa] (GB:ABK95892.1); contains InterPro domain Kelch related (InterPro:IPR013089); contains InterPro domain Development and cell death (InterPro:IPR013989)	2.27463	0.000780287	2-5
255904_at	AT1G17860	trypsin and protease inhibitor family protein / Kunitz family protein	2.27443	0.000297745	2-5
255452_at	AT4G02880	similar to unknown protein [Arabidopsis thaliana] (TAIR:AT1G03290.1); similar to unnamed protein product [Vitis vinifera] (GB:CAO22500.1)	2.27406	1.16405e-06	2-5
267357_at	AT2G40000	similar to unknown protein [Arabidopsis thaliana] (TAIR:AT3G55840.1); similar to unnamed protein product [Vitis vinifera] (GB:CAO41329.1); contains InterPro domain Hs1pro-1, C-terminal (InterPro:IPR009743); contains InterPro domain Hs1pro-1, N-terminal (InterPro:IPR009869)	2.27348	0.0369787	2-5
261023_at	AT1G12200	flavin-containing monooxygenase family protein / FMO family protein	2.2725	1.59966e-06	2-5
258683_at	AT3G08760	ATSIK; kinase	2.2716	1.29792e-05	2-5
265725_at	AT2G32030	GCN5-related N-acetyltransferase (GNAT) family protein	2.27127	0.0035791	2-5
260389_at	AT1G74055	unknown protein	2.26988	3.02404e-05	2-5
256499_at	AT1G36640	similar to unknown protein [Arabidopsis thaliana] (TAIR:AT1G36622.1)	2.26743	3.63894e-05	2-5
251096_at	AT5G01550	lectin protein kinase, putative	2.26344	8.33787e-05	2-5
263866_at	AT2G36950	heavy-metal-associated domain-containing protein	2.26165	0.000591487	2-5
260415_at	AT1G69790	protein kinase, putative	2.26153	9.09769e-05	2-5
246368_at	AT1G51890	leucine-rich repeat protein kinase, putative	2.26118	0.000275112	2-5
252946_at	AT4G39235	similar to unknown protein [Arabidopsis thaliana] (TAIR:AT3G05570.1); similar to unknown [Populus trichocarpa] (GB:ABK93095.1)	2.25975	1.2431e-06	2-5
247679_at	AT5G59540	oxidoreductase, 2OG-Fe(II) oxygenase family protein	2.25968	0.000218301	2-5
257994_at	AT3G19920	similar to unknown protein [Arabidopsis thaliana] (TAIR:AT5G64230.1); similar to unnamed protein product [Vitis vinifera] (GB:CAO44392.1)	2.25827	0.00109587	2-5
253161_at	AT4G35770	SEN1 (DARK INDUCIBLE 1)	2.25662	0.000797546	2-5
264402_at	AT2G25140	CLPB-M/CLPB4/HSP98.7 (HEAT SHOCK PROTEIN 98.7); ATP binding / ATPase	2.25103	2.65528e-05	2-5
256433_at	AT3G10985	SAG20 (WOUND-INDUCED PROTEIN 12)	2.2461	6.17106e-05	2-5
246488_at	AT5G16010	3-oxo-5-alpha-steroid 4-dehydrogenase family protein / steroid 5-alpha-reductase family protein	2.24585	0.000137196	2-5
253203_at	AT4G34710	ADC2 (ARGININE DECARBOXYLASE 2)	2.24402	1.75557e-06	2-5
246440_at	AT5G17650	glycine/proline-rich protein	2.24385	0.000122655	2-5
259040_at	AT3G09270	ATGSTU8 (Arabidopsis thaliana Glutathione S-transferase (class tau) 8); glutathione transferase	2.23238	2.29561e-06	2-5
246310_at	AT3G51895	SULTR3;1 (SULFATE TRANSPORTER 1); sulfate transmembrane transporter	2.22935	0.000418142	2-5
247176_at	AT5G65110	ACX2 (ACYL-COA OXIDASE 2); acyl-CoA oxidase	2.21902	4.66188e-05	2-5
247177_at	AT5G65300	unknown protein	2.21901	0.0104244	2-5
246464_at	AT5G16980	NADP-dependent oxidoreductase, putative	2.21556	1.16733e-07	2-5
247312_at	AT5G63970	copine-related	2.21541	0.000168181	2-5
261006_at	AT1G26410	FAD-binding domain-containing protein	2.21528	0.000793225	2-5
246042_at	AT5G19440	cinnamyl-alcohol dehydrogenase, putative (CAD)	2.21262	1.17286e-05	2-5
258282_at	AT3G26910	hydroxyproline-rich glycoprotein family protein	2.21203	3.28449e-05	2-5
260878_at	AT1G21450	SCL1 (SCARECROW-LIKE 1); transcription factor	2.21044	0.00116081	2-5
248611_at	AT5G49520	WRKY48 (WRKY DNA-binding protein 48); transcription factor	2.20924	6.18922e-05	2-5
260774_at	AT1G78290	serine/threonine protein kinase, putative	2.2085	5.13045e-05	2-5
260261_at	AT1G68450	VQ motif-containing protein	2.19695	1.13098e-05	2-5
264113_at	AT2G31260	APG9 (AUTOPHAGY 9)	2.19258	0.00139754	2-5
258262_at	AT3G15770	similar to unknown protein [Arabidopsis thaliana] (TAIR:AT5G25360.1); similar to unknown [Populus trichocarpa] (GB:ABK94402.1)	2.19189	0.0015064	2-5
249783_at	AT5G24270	SOS3 (SALT OVERLY SENSITIVE 3)	2.1881	0.000102944	2-5
262228_at	AT1G68690	pseudogene, protein kinase family, similar to protein kinase 1 GB:BAA94509 GI:7573596 from (Populus nigra); blastp match of 71% identity and 2.4e-104 P-value to GP|13486635|dbj|BAB39873.1||AP002882 putative protein kinase {Oryza sativa (japonica cultivar-group)}	2.18716	0.000810872	2-5
250821_at	AT5G05190	Identical to Uncharacterized protein At5g05190 (Y-1) [Arabidopsis Thaliana] (GB:Q9FHK4); similar to unknown protein [Arabidopsis thaliana] (TAIR:AT3G56410.1); similar to unknown protein [Arabidopsis thaliana] (TAIR:AT3G56410.2); similar to unnamed protein product [Vitis vinifera] (GB:CAO41531.1); similar to hypothetical protein [Vitis vinifera] (GB:CAN78033.1)	2.18	3.11929e-06	2-5
246988_at	AT5G67340	armadillo/beta-catenin repeat family protein / U-box domain-containing protein	2.17798	0.00139332	2-5
256305_at	AT1G30400	ATMRP1 (Arabidopsis thaliana multidrug resistance-associated protein 1); xenobiotic-transporting ATPase	2.17754	1.44083e-05	2-5
254269_at	AT4G23050	protein kinase, putative	2.17742	5.40132e-05	2-5
264279_s_at	AT1G78820;AT1G78830	[AT1G78820, curculin-like (mannose-binding) lectin family protein / PAN domain-containing protein];[AT1G78830, curculin-like (mannose-binding) lectin family protein]	2.16672	3.43403e-05	2-5
250467_at	AT5G10100	trehalose-6-phosphate phosphatase, putative	2.16212	0.00212261	2-5
250809_at	AT5G05140	transcription elongation factor-related	2.15929	0.00473815	2-5
266000_at	AT2G24180	CYP71B6 (CYTOCHROME P450 71B6); oxygen binding	2.15366	1.03215e-06	2-5
260406_at	AT1G69920	ATGSTU12 (Arabidopsis thaliana Glutathione S-transferase (class tau) 12); glutathione transferase	2.15215	0.000240447	2-5
259992_at	AT1G67970	AT-HSFA8 (Arabidopsis thaliana heat shock transcription factor A8); DNA binding / transcription factor	2.14707	1.82432e-06	2-5
260023_at	AT1G30040	ATGA2OX2; gibberellin 2-beta-dioxygenase	2.14444	0.000181696	2-5
250770_at	AT5G05390	LAC12 (laccase 12); copper ion binding / oxidoreductase	2.14318	0.000137811	2-5
258033_at	AT3G21250	ATMRP6 (Arabidopsis thaliana multidrug resistance-associated protein 6)	2.14055	5.34311e-06	2-5
254919_at	AT4G11360	RHA1B (RING-H2 finger A1B); protein binding / zinc ion binding	2.1399	0.000911348	2-5
260310_at	AT1G70590	F-box family protein	2.1391	6.84647e-05	2-5
245768_at	AT1G33590	disease resistance protein-related / LRR protein-related	2.13602	2.02742e-05	2-5
264842_at	AT1G03700	integral membrane family protein	2.13421	2.02942e-05	2-5
245252_at	AT4G17500	ATERF-1 (ETHYLENE RESPONSIVE ELEMENT BINDING FACTOR 1); DNA binding / transcription activator/ transcription factor	2.13366	0.00514545	2-5
267280_at	AT2G19450	TAG1 (TRIACYLGLYCEROL BIOSYNTHESIS DEFECT 1); diacylglycerol O-acyltransferase	2.12981	1.19205e-06	2-5
261718_at	AT1G18390	protein kinase family protein	2.12804	6.42511e-06	2-5
244970_at	ATCG00660	encodes a chloroplast ribosomal protein L20, a constituent of the large subunit of the ribosomal complex	2.12715	0.025436	2-5
248821_at	AT5G47070	protein kinase, putative	2.12387	0.0019952	2-5
255893_at	AT1G17960	threonyl-tRNA synthetase, putative / threonine--tRNA ligase, putative	2.12382	0.0141676	2-5
259977_at	AT1G76590	zinc-binding family protein	2.11775	0.000512862	2-5
253819_at	AT4G28350	lectin protein kinase family protein	2.11605	0.00156092	2-5
249289_at	AT5G41040	transferase family protein	2.11553	0.00249546	2-5
258351_at	AT3G17700	CNBT1 (CYCLIC NUCLEOTIDE-BINDING TRANSPORTER 1); calmodulin binding / cyclic nucleotide binding / ion channel	2.11421	2.80893e-06	2-5
248713_at	AT5G48180	kelch repeat-containing protein	2.11287	2.05233e-05	2-5
251776_at	AT3G55620	EMB1624 (EMBRYO DEFECTIVE 1624); translation initiation factor	2.11226	4.68087e-05	2-5
261551_at	AT1G63440	HMA5 (HEAVY METAL ATPASE 5); ATPase, coupled to transmembrane movement of ions, phosphorylative mechanism	2.10718	5.41156e-05	2-5
251479_at	AT3G59700	ATHLECRK (ARABIDOPSIS THALIANA LECTIN-RECEPTOR KINASE); kinase	2.10712	2.24537e-05	2-5
256548_at	AT3G14770	nodulin MtN3 family protein	2.10508	0.0454266	2-5
253323_at	AT4G33920	protein phosphatase 2C family protein / PP2C family protein	2.10253	0.0125468	2-5
266010_at	AT2G37430	zinc finger (C2H2 type) family protein (ZAT11)	2.10015	0.00188299	2-5
246461_at	AT5G16930	AAA-type ATPase family protein	2.09915	0.000169263	2-5
264054_at	AT2G22540	SVP (SHORT VEGETATIVE PHASE); transcription factor	2.09276	4.27165e-05	2-5
252851_at	AT4G40080	epsin N-terminal homology (ENTH) domain-containing protein / clathrin assembly protein-related	2.09219	8.64827e-05	2-5
252570_at	AT3G45300	IVD (ISOVALERYL-COA-DEHYDROGENASE)	2.09217	2.18116e-05	2-5
266097_at	AT2G37970	SOUL-1; binding	2.09209	1.97445e-05	2-5
261027_at	AT1G01340	ATCNGC10 (CYCLIC NUCLEOTIDE GATED CHANNEL 10); calmodulin binding / cyclic nucleotide binding / ion channel	2.08813	3.36684e-05	2-5
252278_at	AT3G49530	ANAC062 (Arabidopsis NAC domain containing protein 62); transcription factor	2.08808	0.00142257	2-5
251370_at	AT3G60450	similar to unknown protein [Arabidopsis thaliana] (TAIR:AT3G60440.1); similar to unnamed protein product [Vitis vinifera] (GB:CAO70569.1); contains InterPro domain Phosphoglycerate mutase (InterPro:IPR013078); contains InterPro domain PRIB5 (InterPro:IPR012398)	2.08734	1.06434e-05	2-5
247532_at	AT5G61560	protein kinase family protein	2.08499	6.50876e-05	2-5
245699_at	AT5G04250	OTU-like cysteine protease family protein	2.08457	3.01082e-05	2-5
244997_at	ATCG00170	RNA polymerase beta' subunit-2	2.08245	0.000529208	2-5
253999_at	AT4G26200	ACS7 (1-Amino-cyclopropane-1-carboxylate synthase 7); 1-aminocyclopropane-1-carboxylate synthase	2.08177	3.13765e-05	2-5
246463_at	AT5G16970	AT-AER (ALKENAL REDUCTASE); 2-alkenal reductase	2.0792	5.28463e-06	2-5
255296_at	AT4G04790	similar to pentatricopeptide (PPR) repeat-containing protein [Arabidopsis thaliana] (TAIR:AT4G21880.1); similar to putative pentatricopeptide (PPR) repeat-containing protein [Oryza sativa (japonica cultivar-group)] (GB:BAD07992.1); contains InterPro domain Pentatricopeptide repeat (InterPro:IPR002885)	2.07889	4.24806e-06	2-5
262653_at	AT1G14130	2-oxoglutarate-dependent dioxygenase, putative	2.0775	9.75002e-05	2-5
252483_at	AT3G46600	scarecrow transcription factor family protein	2.07679	1.01243e-05	2-5
253013_at	AT4G37910	MTHSC70-1 (mitochondrial heat shock protein 70-1); ATP binding / unfolded protein binding	2.0763	2.53864e-05	2-5
245401_at	AT4G17670	senescence-associated protein-related	2.07586	0.000391031	2-5
258005_at	AT3G19390	cysteine proteinase, putative / thiol protease, putative	2.07409	0.00390266	2-5
260234_at	AT1G74460	GDSL-motif lipase/hydrolase family protein	2.07368	0.0224862	2-5
257058_at	AT3G15352	ATCOX17 (Arabidopsis thaliana cytochrome c oxidase 17)	2.07321	2.73557e-05	2-5
266352_at	AT2G01610	invertase/pectin methylesterase inhibitor family protein	2.0724	0.00169608	2-5
249001_at	AT5G44990	similar to unknown protein [Arabidopsis thaliana] (TAIR:AT4G19880.1); similar to Intracellular chloride channel [Medicago truncatula] (GB:ABC75353.2); contains InterPro domain Thioredoxin-like fold (InterPro:IPR012336); contains InterPro domain Glutathione S-transferase, C-terminal-like (InterPro:IPR010987); contains InterPro domain Glutathione S-transferase, predicted (InterPro:IPR016639)	2.06896	0.00287215	2-5
250882_at	AT5G04000	similar to hypothetical protein [Vitis vinifera] (GB:CAN76250.1)	2.06727	3.29249e-06	2-5
257978_at	AT3G20860	ATNEK5; kinase	2.06504	0.00424171	2-5
252222_at	AT3G49845	contains InterPro domain XYPPX repeat (InterPro:IPR006031)	2.0632	0.000680299	2-5
257062_at	AT3G18290	EMB2454 (EMBRYO DEFECTIVE 2454); protein binding / zinc ion binding	2.05978	1.68528e-05	2-5
259312_at	AT3G05200	ATL6 (Arabidopsis T?xicos en Levadura 6); protein binding / zinc ion binding	2.05762	1.18217e-05	2-5
265093_at	AT1G03905	ABC transporter family protein	2.05566	1.53219e-05	2-5
245193_at	AT1G67810	Fe-S metabolism associated domain-containing protein	2.05496	3.97994e-06	2-5
248138_at	AT5G54960	PDC2 (PYRUVATE DECARBOXYLASE-2); pyruvate decarboxylase	2.05485	1.02661e-05	2-5
262916_at	AT1G59700	ATGSTU16 (Arabidopsis thaliana Glutathione S-transferase (class tau) 16); glutathione transferase	2.05365	5.46889e-06	2-5
263005_at	AT1G54540	similar to harpin-induced protein-related / HIN1-related / harpin-responsive protein-related [Arabidopsis thaliana] (TAIR:AT1G65690.1); similar to unnamed protein product [Vitis vinifera] (GB:CAO62044.1); contains InterPro domain Harpin-induced 1 (InterPro:IPR010847)	2.05271	0.00684724	2-5
253322_at	AT4G33980	similar to unknown protein [Arabidopsis thaliana] (TAIR:AT5G42900.2); similar to unknown protein [Arabidopsis thaliana] (TAIR:AT5G42900.3); similar to unknown protein [Arabidopsis thaliana] (TAIR:AT5G42900.1); similar to hypothetical protein [Vitis vinifera] (GB:CAN64989.1)	2.04847	0.000828715	2-5
267116_at	AT2G32560	F-box family protein	2.04658	2.19316e-05	2-5
267138_s_at	AT2G38230;AT2G38210	[AT2G38230, ATPDX1.1 (PYRIDOXINE BIOSYNTHESIS 1.1); protein heterodimerization];[AT2G38210, PDX1L4 (PUTATIVE PDX1-LIKE PROTEIN 4)]	2.04656	6.14978e-05	2-5
264938_at	AT1G60610	protein binding / zinc ion binding	2.04192	8.71643e-06	2-5
251400_at	AT3G60420	similar to unknown protein [Arabidopsis thaliana] (TAIR:AT3G60450.1); similar to unnamed protein product [Vitis vinifera] (GB:CAO70569.1); contains InterPro domain Phosphoglycerate mutase (InterPro:IPR013078); contains InterPro domain PRIB5 (InterPro:IPR012398)	2.03622	2.19426e-05	2-5
251039_at	AT5G02020	similar to unknown protein [Arabidopsis thaliana] (TAIR:AT3G55646.1); similar to unknown protein [Arabidopsis thaliana] (TAIR:AT5G59080.1); similar to unnamed protein product [Vitis vinifera] (GB:CAO15731.1)	2.03616	0.00186214	2-5
266461_at	AT2G47730	ATGSTF8 (GLUTATHIONE S-TRANSFERASE 8); glutathione transferase	2.03538	1.93437e-06	2-5
253488_at	AT4G31610	REM1 (REPRODUCTIVE MERISTEM 1); DNA binding / transcription factor	2.03486	0.00373469	2-5
255462_at	AT4G02940	oxidoreductase, 2OG-Fe(II) oxygenase family protein	2.03422	1.56273e-06	2-5
245868_at	AT1G58030	CAT2 (CATIONIC AMINO ACID TRANSPORTER 2); amino acid transmembrane transporter	2.03315	1.08489e-05	2-5
263653_at	AT1G04310	ERS2 (ETHYLENE RESPONSE SENSOR 2); receptor	2.03063	2.4721e-05	2-5
259724_at	AT1G60940	SNRK2-10/SNRK2.10/SRK2B (SNF1-RELATED PROTEIN KINASE 2.10); kinase	2.03054	0.000325602	2-5
248528_at	AT5G50760	auxin-responsive family protein	2.02748	3.15763e-05	2-5
246305_at	AT3G51890	protein binding / protein transporter/ structural molecule	2.02506	2.03537e-05	2-5
254144_at	AT4G24690	ubiquitin-associated (UBA)/TS-N domain-containing protein / octicosapeptide/Phox/Bemp1 (PB1) domain-containing protein	2.02427	1.19033e-05	2-5
261448_at	AT1G21140	nodulin, putative	2.02412	0.000479877	2-5
259058_at	AT3G03470	CYP89A9 (cytochrome P450, family 87, subfamily A, polypeptide 9); oxygen binding	2.0241	0.000246873	2-5
246114_at	AT5G20250	DIN10 (DARK INDUCIBLE 10); hydrolase, hydrolyzing O-glycosyl compounds	2.02229	0.00458064	2-5
256426_at	AT1G33420	PHD finger family protein	2.02124	1.11396e-05	2-5
259293_at	AT3G11580	DNA-binding protein, putative	2.01888	1.60819e-05	2-5
250935_at	AT5G03240	UBQ3 (POLYUBIQUITIN 3); protein binding	2.01885	0.000615739	2-5
245313_at	AT4G15420	PRLI-interacting factor K	2.01875	2.35623e-05	2-5
245096_at	AT2G40880	FL3-27; cysteine protease inhibitor	2.01813	0.000335411	2-5
248701_at	AT5G48410	ATGLR1.3 (Arabidopsis thaliana glutamate receptor 1.3)	2.01683	0.000227638	2-5
254759_at	AT4G13180	short-chain dehydrogenase/reductase (SDR) family protein	2.01519	1.16714e-05	2-5
257700_at	AT3G12740	LEM3 (ligand-effect modulator 3) family protein / CDC50 family protein	2.01504	3.2587e-05	2-5
250948_at	AT5G03490	UDP-glucoronosyl/UDP-glucosyl transferase family protein	2.01471	4.8964e-05	2-5
266045_s_at	AT2G07727;ATMG00220	[AT2G07727, cytochrome b (MTCYB) (COB) (CYTB)];[ATMG00220, Mitochondrial apocytochrome b (cob) gene encodes a subunit of the ubiquinol-cytochrome c oxidoreductase and is part of a 5 kb transcript. The transcript also contains a pseudogene for ribosomal protein S14 called RPS15 and a tRNA(Ser) gene. Both the Cob and RPS15 genes are edited in the transcript.]	2.01446	0.00026545	2-5
245765_at	AT1G33600	leucine-rich repeat family protein	2.01403	0.00334773	2-5
255568_at	AT4G01250	WRKY22 (WRKY DNA-binding protein 22); transcription factor	2.01115	0.00707052	2-5
246526_at	AT5G15720	GLIP7 (GDSL-motif lipase 7); carboxylesterase	2.00916	0.00441464	2-5
264362_at	AT1G03290	similar to unknown protein [Arabidopsis thaliana] (TAIR:AT4G02880.1); similar to unnamed protein product [Vitis vinifera] (GB:CAO22500.1); contains InterPro domain UBA-like (InterPro:IPR009060)	2.00541	4.1978e-06	2-5
257022_at	AT3G19580	AZF2 (ARABIDOPSIS ZINC-FINGER PROTEIN 2); nucleic acid binding / transcription factor/ zinc ion binding	2.00525	0.0403897	2-5
264522_at	AT1G10050	glycosyl hydrolase family 10 protein / carbohydrate-binding domain-containing protein	2.00247	3.05412e-06	2-5
253054_at	AT4G37580	HLS1 (HOOKLESS 1); N-acetyltransferase	2.00058	0.0027086	2-5

## Sheet: S2. downregulated
Genes downregulated by 6 hours AEX treatment compared to mock treated control
Array Element	Locus Identifier	Annotation	Fold change	P.Value	Category
250801_at	AT5G04960	pectinesterase family protein	18.1209	4.4771e-09	>10
255516_at	AT4G02270	pollen Ole e 1 allergen and extensin family protein	16.5349	3.49003e-08	>10
249867_at	AT5G23020	IMS2/MAM-L/MAM3 (METHYLTHIOALKYMALATE SYNTHASE-LIKE); 2-isopropylmalate synthase/ methylthioalkylmalate synthase	15.4702	1.56668e-10	>10
261562_at	AT1G01750	actin-depolymerizing factor, putative	14.9789	2.2202e-08	>10
252238_at	AT3G49960	peroxidase, putative	13.2724	9.07059e-08	>10
259264_at	AT3G01260	aldose 1-epimerase family protein	13.1395	1.70912e-07	>10
265102_at	AT1G30870	cationic peroxidase, putative	12.5082	1.20757e-07	>10
255632_at	AT4G00680	actin-depolymerizing factor, putative	12.2995	2.58376e-08	>10
247914_at	AT5G57540	xyloglucan:xyloglucosyl transferase, putative / xyloglucan endotransglycosylase, putative / endo-xyloglucan transferase, putative	11.2154	2.0459e-07	>10
250778_at	AT5G05500	pollen Ole e 1 allergen and extensin family protein	11.1479	7.24397e-07	>10
249477_s_at	AT5G38940;AT5G38930	[AT5G38940, manganese ion binding / metal ion binding / nutrient reservoir];[AT5G38930, germin-like protein, putative]	10.9603	2.75695e-10	>10
261099_at	AT1G62980	ATEXPA18 (ARABIDOPSIS THALIANA EXPANSIN A18)	10.8778	4.86528e-07	>10
266336_at	AT2G32270	ZIP3 (ZINC TRANSPORTER 3 PRECURSOR); zinc ion transmembrane transporter	10.7827	5.29908e-09	>10
245399_at	AT4G17340	DELTA-TIP2/TIP2;2 (tonoplast intrinsic protein 2;2); water channel	10.679	1.60453e-05	>10
253667_at	AT4G30170	peroxidase, putative	10.5464	2.49258e-08	>10
259365_at	AT1G13300	myb family transcription factor	10.2408	1.77244e-07	>10
246991_at	AT5G67400	peroxidase 73 (PER73) (P73) (PRXR11)	9.76163	1.75666e-07	5-10
254025_at	AT4G25790	allergen V5/Tpx-1-related family protein	9.24071	5.47664e-07	5-10
248790_at	AT5G47450	AtTIP2;3 (Arabidopsis thaliana tonoplast intrinsic protein 2;3); water channel	9.07536	3.63359e-05	5-10
245555_at	AT4G15390	transferase family protein	9.00424	8.61452e-11	5-10
261157_at	AT1G34510	peroxidase, putative	8.46973	1.58294e-06	5-10
259388_at	AT1G13420	sulfotransferase family protein	8.39467	1.00275e-07	5-10
246652_at	AT5G35190	proline-rich extensin-like family protein	8.39358	8.00888e-07	5-10
250832_at	AT5G04950	nicotianamine synthase, putative	8.37514	6.23721e-08	5-10
249934_at	AT5G22410	peroxidase, putative	8.23664	1.0192e-06	5-10
264014_at	AT2G21210	auxin-responsive protein, putative	8.20831	3.80806e-08	5-10
247871_at	AT5G57530	xyloglucan:xyloglucosyl transferase, putative / xyloglucan endotransglycosylase, putative / endo-xyloglucan transferase, putative	8.12011	3.93206e-06	5-10
266941_at	AT2G18980	peroxidase, putative	8.09207	2.09041e-10	5-10
252511_at	AT3G46280	protein kinase-related	8.01683	1.77762e-08	5-10
259525_at	AT1G12560	ATEXPA7 (ARABIDOPSIS THALIANA EXPANSIN A7)	7.99871	7.00165e-07	5-10
250438_at	AT5G10580	similar to unknown protein [Arabidopsis thaliana] (TAIR:AT4G31330.1); similar to hypothetical protein [Vitis vinifera] (GB:CAN79714.1); contains InterPro domain Protein of unknown function DUF599 (InterPro:IPR006747)	7.82178	3.54756e-07	5-10
249152_s_at	AT5G43350;AT5G43370	[AT5G43350, ATPT1 (PHOSPHATE TRANSPORTER 1); carbohydrate transmembrane transporter/ phosphate transmembrane transporter/ sugar:hydrogen ion symporter];[AT5G43370, APT1/PHT1;2/PHT2 (PHOSPHATE TRANSPORTER 2); carbohydrate transmembrane transporter/ inorgan	7.76264	3.29044e-09	5-10
260758_at	AT1G48930	ATGH9C1 (ARABIDOPSIS THALIANA GLYCOSYL HYDROLASE 9C1); hydrolase, hydrolyzing O-glycosyl compounds	7.74972	1.92534e-08	5-10
252882_at	AT4G39675	unknown protein	7.61177	1.77192e-06	5-10
264859_at	AT1G24280	G6PD3 (GLUCOSE-6-PHOSPHATE DEHYDROGENASE 3); glucose-6-phosphate dehydrogenase	7.56044	1.66439e-10	5-10
256352_at	AT1G54970	ATPRP1 (PROLINE-RICH PROTEIN 1); structural constituent of cell wall	7.49522	2.01976e-07	5-10
250764_at	AT5G05960	protease inhibitor/seed storage/lipid transfer protein (LTP) family protein	7.30748	8.02607e-06	5-10
247634_at	AT5G60520	late embryogenesis abundant protein-related / LEA protein-related	7.27953	1.69928e-07	5-10
260693_at	AT1G32450	proton-dependent oligopeptide transport (POT) family protein	7.22677	2.15907e-07	5-10
245172_at	AT2G47540	pollen Ole e 1 allergen and extensin family protein	7.13341	3.54963e-08	5-10
253763_at	AT4G28850	xyloglucan:xyloglucosyl transferase, putative / xyloglucan endotransglycosylase, putative / endo-xyloglucan transferase, putative	7.10351	8.39128e-06	5-10
245148_at	AT2G45220	pectinesterase family protein	6.80649	5.03651e-09	5-10
265471_at	AT2G37130	peroxidase 21 (PER21) (P21) (PRXR5)	6.72865	1.59487e-05	5-10
260077_at	AT1G73620	thaumatin-like protein, putative / pathogenesis-related protein, putative	6.66194	1.36295e-06	5-10
251226_at	AT3G62680	PRP3 (PROLINE-RICH PROTEIN 3); structural constituent of cell wall	6.65153	5.82232e-07	5-10
259854_at	AT1G72200	zinc finger (C3HC4-type RING finger) family protein	6.55509	2.64866e-06	5-10
249756_at	AT5G24313	unknown protein	6.47089	4.02392e-07	5-10
254828_at	AT4G12550	AIR1 (Auxin-Induced in Root cultures 1); lipid binding	6.46709	0.000106489	5-10
247477_at	AT5G62340	invertase/pectin methylesterase inhibitor family protein	6.40869	1.32551e-08	5-10
266184_s_at	AT3G54700;AT2G38940	[AT3G54700, carbohydrate transmembrane transporter/ phosphate transmembrane transporter/ sugar:hydrogen ion symporter];[AT2G38940, ATPT2 (PHOSPHATE TRANSPORTER 2); carbohydrate transmembrane transporter/ phosphate transmembrane transporter/ sugar:hydrogen	6.40092	4.2771e-09	5-10
253515_at	AT4G31320	auxin-responsive protein, putative / small auxin up RNA (SAUR_C)	6.38169	1.05687e-07	5-10
260950_s_at	AT1G06120;AT1G06090	[AT1G06120, fatty acid desaturase family protein];[AT1G06090, fatty acid desaturase family protein]	6.31624	1.26825e-06	5-10
258765_at	AT3G10710	pectinesterase family protein	6.31071	8.36862e-06	5-10
267053_s_at	AT2G38380;AT2G38390	[AT2G38380, peroxidase 22 (PER22) (P22) (PRXEA) / basic peroxidase E];[AT2G38390, peroxidase, putative]	6.15044	3.18419e-06	5-10
248252_at	AT5G53250	AGP22/ATAGP22 (ARABINOGALACTAN PROTEINS 22)	6.14694	9.77781e-06	5-10
266191_at	AT2G39040	peroxidase, putative	6.13623	2.06461e-08	5-10
251298_at	AT3G62040	hydrolase	6.08886	2.02402e-07	5-10
252833_at	AT4G40090	AGP3 (ARABINOGALACTAN-PROTEIN 3)	6.08738	6.29286e-06	5-10
264567_s_at	AT1G05250;AT1G05240	[AT1G05250, peroxidase, putative];[AT1G05240, peroxidase, putative]	6.05855	4.1255e-06	5-10
259276_at	AT3G01190	peroxidase 27 (PER27) (P27) (PRXR7)	6.02654	2.05243e-09	5-10
261927_at	AT1G22500	zinc finger (C3HC4-type RING finger) family protein	5.96161	3.37799e-08	5-10
249195_s_at	AT5G42500;AT5G42510	[AT5G42500, disease resistance-responsive family protein];[AT5G42510, disease resistance-responsive family protein]	5.78706	3.44686e-07	5-10
261991_at	AT1G33700	catalytic	5.6738	3.97967e-07	5-10
253613_at	AT4G30320	allergen V5/Tpx-1-related family protein	5.66732	2.65369e-07	5-10
246149_at	AT5G19890	peroxidase, putative	5.66687	1.43959e-05	5-10
254056_at	AT4G25250	invertase/pectin methylesterase inhibitor family protein	5.60376	2.50055e-06	5-10
264029_at	AT2G03720	MRH6 (morphogenesis of root hair 6)	5.57783	2.37978e-07	5-10
266649_at	AT2G25810	TIP4;1 (tonoplast intrinsic protein 4;1); water channel	5.57372	2.94457e-08	5-10
253998_at	AT4G26010	peroxidase, putative	5.48844	1.17081e-06	5-10
245393_at	AT4G16260	glycosyl hydrolase family 17 protein	5.44698	3.31617e-07	5-10
256349_at	AT1G54890	late embryogenesis abundant protein-related / LEA protein-related	5.38942	2.33572e-08	5-10
261606_at	AT1G49570	peroxidase, putative	5.33576	0.000143128	5-10
249996_at	AT5G18600	glutaredoxin family protein	5.30622	1.3855e-08	5-10
245226_at	AT3G29970	germination protein-related	5.24729	3.89936e-08	5-10
257021_at	AT3G19710	BCAT4 (BRANCHED-CHAIN AMINOTRANSFERASE4); catalytic/ methionine-oxo-acid transaminase	5.1219	2.901e-09	5-10
250469_at	AT5G10130	pollen Ole e 1 allergen and extensin family protein	5.09674	5.8719e-08	5-10
247696_at	AT5G59780	MYB59 (myb domain protein 59); DNA binding / transcription factor	5.07016	6.39299e-08	5-10
264527_at	AT1G30760	FAD-binding domain-containing protein	5.06846	1.23223e-06	5-10
254909_at	AT4G11210	disease resistance-responsive family protein / dirigent family protein	5.05045	5.70798e-07	5-10
252746_at	AT3G43190	SUS4; UDP-glycosyltransferase/ sucrose synthase/ transferase, transferring glycosyl groups	4.98613	3.06085e-08	2-5
254044_at	AT4G25820	XTR9 (XYLOGLUCAN ENDOTRANSGLYCOSYLASE 9); hydrolase, acting on glycosyl bonds	4.91226	4.55976e-06	2-5
252537_at	AT3G45710	proton-dependent oligopeptide transport (POT) family protein	4.85119	2.87397e-06	2-5
253353_at	AT4G33730	pathogenesis-related protein, putative	4.84062	3.8283e-06	2-5
265049_at	AT1G52060	similar to jacalin lectin family protein [Arabidopsis thaliana] (TAIR:AT1G52070.1); similar to jasmonate inducible protein [Brassica napus] (GB:CAA72271.1); contains InterPro domain Mannose-binding lectin (InterPro:IPR001229)	4.83162	5.59282e-06	2-5
260553_at	AT2G41800	similar to unknown protein [Arabidopsis thaliana] (TAIR:AT2G41810.1); similar to unnamed protein product [Vitis vinifera] (GB:CAO23583.1); similar to hypothetical protein [Vitis vinifera] (GB:CAN80832.1); contains InterPro domain Protein of unknown functi	4.79549	4.44475e-06	2-5
267209_at	AT2G30930	similar to unknown protein [Arabidopsis thaliana] (TAIR:AT1G06540.1)	4.73378	6.62685e-09	2-5
262133_at	AT1G78000	SULTR1;2 (SULFATE TRANSPORTER 1;2); sulfate transmembrane transporter	4.72094	4.80127e-08	2-5
248727_at	AT5G47990	CYP705A5 (cytochrome P450, family 705, subfamily A, polypeptide 5); oxygen binding	4.66757	8.42946e-06	2-5
262838_at	AT1G14960	major latex protein-related / MLP-related	4.65765	3.08608e-07	2-5
249203_at	AT5G42590	CYP71A16 (cytochrome P450, family 71, subfamily A, polypeptide 16); oxygen binding	4.63886	3.15864e-06	2-5
263876_at	AT2G21880	AtRABG2/AtRab7A (Arabidopsis Rab GTPase homolog G2); GTP binding	4.6293	1.59886e-06	2-5
263376_at	AT2G20520	FLA6	4.61527	6.95057e-06	2-5
253244_at	AT4G34580	transporter	4.57342	1.84615e-07	2-5
257952_at	AT3G21770	peroxidase 30 (PER30) (P30) (PRXR9)	4.55282	2.44696e-09	2-5
246229_at	AT4G37160	SKS15 (SKU5 Similar 15); copper ion binding	4.53275	1.64587e-06	2-5
253957_at	AT4G26320	AGP13 (ARABINOGALACTAN PROTEIN 13)	4.525	2.38371e-06	2-5
266669_at	AT2G29750	UDP-glucoronosyl/UDP-glucosyl transferase family protein	4.50431	1.00679e-07	2-5
249227_at	AT5G42180	peroxidase 64 (PER64) (P64) (PRXR4)	4.47676	3.73131e-05	2-5
267128_at	AT2G23620	esterase, putative	4.47088	2.33717e-08	2-5
266799_at	AT2G22860	ATPSK2 (PHYTOSULFOKINE 2 PRECURSOR); growth factor	4.46764	4.39356e-05	2-5
256935_at	AT3G22570	protease inhibitor/seed storage/lipid transfer protein (LTP) family protein	4.46167	7.04163e-07	2-5
253985_at	AT4G26220	caffeoyl-CoA 3-O-methyltransferase, putative	4.45049	1.39406e-07	2-5
260130_s_at	AT1G66280;AT1G66270	[AT1G66280, glycosyl hydrolase family 1 protein];[AT1G66270, beta-glucosidase (PSR3.2)]	4.44061	7.9222e-06	2-5
249037_at	AT5G44130	FLA13 (FASCICLIN-LIKE ARABINOGALACTAN PROTEIN 13 PRECURSOR)	4.43074	0.00186381	2-5
249729_at	AT5G24410	glucosamine/galactosamine-6-phosphate isomerase-related	4.42815	1.57731e-06	2-5
251324_at	AT3G61430	PIP1A (PLASMA MEMBRANE INTRINSIC PROTEIN 1A); water channel	4.4126	3.36749e-05	2-5
261806_at	AT1G30510	ATRFNR2 (ROOT FNR 2); oxidoreductase	4.40607	9.73584e-07	2-5
247965_at	AT5G56540	AGP14 (ARABINOGALACTAN PROTEIN 14)	4.37687	7.04704e-07	2-5
266330_at	AT2G01530	MLP329 (MLP-LIKE PROTEIN 329)	4.35789	0.000343541	2-5
257924_at	AT3G23190	lesion inducing protein-related	4.32669	1.17325e-05	2-5
251524_at	AT3G58990	aconitase C-terminal domain-containing protein	4.32256	2.20926e-07	2-5
264470_at	AT1G67110	CYP735A2 (cytochrome P450, family 735, subfamily A, polypeptide 2); oxygen binding	4.31106	5.33078e-07	2-5
263207_at	AT1G10550	XTH33 (xyloglucan:xyloglucosyl transferase 33); hydrolase, acting on glycosyl bonds	4.30999	1.19887e-06	2-5
258941_at	AT3G09940	ATMDAR3/MDHAR (MONODEHYDROASCORBATE REDUCTASE); monodehydroascorbate reductase (NADH)	4.26256	3.39244e-08	2-5
248728_at	AT5G48000	CYP708A2 (cytochrome P450, family 708, subfamily A, polypeptide 2); oxygen binding	4.26222	0.000190287	2-5
264347_at	AT1G12040	LRX1 (LEUCINE-RICH REPEAT/EXTENSIN 1); protein binding / structural constituent of cell wall	4.25379	2.95306e-05	2-5
265766_at	AT2G48080	oxidoreductase, 2OG-Fe(II) oxygenase family protein	4.2433	3.00622e-06	2-5
258586_s_at	AT3G04320;AT3G04330	[AT3G04320, endopeptidase inhibitor];[AT3G04330, trypsin and protease inhibitor family protein / Kunitz family protein]	4.11291	7.70171e-05	2-5
254644_at	AT4G18510	CLE2 (CLAVATA3/ESR-RELATED); receptor binding	4.1117	1.33606e-09	2-5
255587_at	AT4G01480	ATPPA5 (ARABIDOPSIS THALIANA PYROPHOSPHORYLASE 5); inorganic diphosphatase/ pyrophosphatase	4.11056	9.34332e-07	2-5
255005_at	AT4G09990	similar to unknown protein [Arabidopsis thaliana] (TAIR:AT1G33800.1); similar to unnamed protein product [Vitis vinifera] (GB:CAO16316.1); contains InterPro domain Protein of unknown function DUF579, plant (InterPro:IPR006514)	4.09314	2.37964e-06	2-5
254931_at	AT4G11460	protein kinase family protein	4.06241	2.01351e-07	2-5
252374_at	AT3G48100	ARR5 (ARABIDOPSIS RESPONSE REGULATOR 5); transcription regulator/ two-component response regulator	4.05712	1.23057e-07	2-5
267307_at	AT2G30210	LAC3 (laccase 3); copper ion binding / oxidoreductase	4.04142	2.75055e-06	2-5
251928_at	AT3G53980	protease inhibitor/seed storage/lipid transfer protein (LTP) family protein	4.00603	0.00373589	2-5
250059_at	AT5G17820	peroxidase 57 (PER57) (P57) (PRXR10)	3.99695	2.92995e-07	2-5
261335_at	AT1G44800	nodulin MtN21 family protein	3.94846	1.14135e-05	2-5
255814_at	AT1G19900	glyoxal oxidase-related	3.93232	9.26608e-06	2-5
262427_s_at	AT1G47600;AT1G51470	[AT1G47600, glycosyl hydrolase family 1 protein];[AT1G51470, glycosyl hydrolase family 1 protein]	3.92764	0.000694658	2-5
266920_at	AT2G45750	dehydration-responsive family protein	3.90069	1.30485e-07	2-5
258293_at	AT3G23430	PHO1 (PHOSPHATE 1)	3.8881	3.84167e-07	2-5
247586_at	AT5G60660	PIP2;4/PIP2F (plasma membrane intrinsic protein 2;4); water channel	3.87996	0.00309702	2-5
258912_at	AT3G06460	GNS1/SUR4 membrane family protein	3.86992	7.45238e-06	2-5
247645_at	AT5G60530	late embryogenesis abundant protein-related / LEA protein-related	3.85929	0.000359212	2-5
267191_at	AT2G44110	MLO15 (MILDEW RESISTANCE LOCUS O 15); calmodulin binding	3.84682	2.51507e-07	2-5
267582_at	AT2G41970	protein kinase, putative	3.8396	3.93634e-07	2-5
260152_at	AT1G52830	IAA6 (indoleacetic acid-induced protein 6); transcription factor	3.81517	0.00216983	2-5
251255_at	AT3G62280	carboxylesterase	3.81018	8.75274e-08	2-5
254387_at	AT4G21850	methionine sulfoxide reductase domain-containing protein / SeIR domain-containing protein	3.80591	3.60392e-06	2-5
249773_at	AT5G24140	SQP2 (Squalene monooxygenase 2); oxidoreductase	3.79617	4.39199e-05	2-5
256751_at	AT3G27170	CLC-B (chloride channel protein B); anion channel/ voltage-gated chloride channel	3.78134	4.562e-06	2-5
254907_at	AT4G11190	disease resistance-responsive family protein / dirigent family protein	3.7791	0.000113246	2-5
252563_at	AT3G45970	ATEXLA1 (ARABIDOPSIS THALIANA EXPANSIN-LIKE A1)	3.77637	0.000288418	2-5
259813_at	AT1G49860	ATGSTF14 (Arabidopsis thaliana Glutathione S-transferase (class phi) 14); glutathione transferase	3.7719	4.81299e-08	2-5
262260_at	AT1G70850	MLP34 (MLP-LIKE PROTEIN 34)	3.75523	0.000286542	2-5
250012_x_at	AT5G18060	auxin-responsive protein, putative	3.7546	5.42039e-06	2-5
261567_at	AT1G33055	unknown protein	3.75432	0.000242446	2-5
256145_at	AT1G48750	protease inhibitor/seed storage/lipid transfer protein (LTP) family protein	3.74942	3.82724e-07	2-5
255298_at	AT4G04840	methionine sulfoxide reductase domain-containing protein / SeIR domain-containing protein	3.7327	4.02673e-06	2-5
245258_at	AT4G15340	ATPEN1 (Arabidopsis thaliana pentacyclic triterpene synthase 1); catalytic/ lyase	3.72624	3.43792e-06	2-5
258239_at	AT3G27690	LHCB2:4 (Photosystem II light harvesting complex gene 2.3); chlorophyll binding	3.69459	0.0161733	2-5
245151_at	AT2G47550	pectinesterase family protein	3.69051	1.57258e-08	2-5
259331_at	AT3G03840	auxin-responsive protein, putative	3.68257	4.22065e-07	2-5
253255_at	AT4G34760	auxin-responsive family protein	3.67891	1.37281e-06	2-5
258832_at	AT3G07070	protein kinase family protein	3.66883	1.0349e-06	2-5
259964_at	AT1G53680	ATGSTU28 (Arabidopsis thaliana Glutathione S-transferase (class tau) 28); glutathione transferase	3.66359	2.596e-08	2-5
263345_s_at	AT2G05070;AT2G05100	[AT2G05070, LHCB2.2 (Photosystem II light harvesting complex gene 2.2); chlorophyll binding];[AT2G05100, LHCB2.1 (Photosystem II light harvesting complex gene 2.1); chlorophyll binding]	3.64597	0.0112592	2-5
250717_at	AT5G06200	integral membrane family protein	3.63671	4.2658e-06	2-5
249266_at	AT5G41670	6-phosphogluconate dehydrogenase family protein	3.63235	6.1998e-09	2-5
254326_at	AT4G22610	protease inhibitor/seed storage/lipid transfer protein (LTP) family protein	3.63006	2.50528e-07	2-5
266474_at	AT2G31110	similar to unknown protein [Arabidopsis thaliana] (TAIR:AT2G42570.1); similar to unnamed protein product [Vitis vinifera] (GB:CAO69853.1); contains InterPro domain Protein of unknown function DUF231, plant (InterPro:IPR004253)	3.62289	3.03051e-06	2-5
266967_at	AT2G39530	integral membrane protein, putative	3.60623	1.57355e-07	2-5
245674_at	AT1G56680	glycoside hydrolase family 19 protein	3.59398	3.02419e-07	2-5
256714_at	AT2G34080	cysteine proteinase, putative	3.59316	2.96641e-08	2-5
251843_x_at	AT3G54590	ATHRGP1; structural constituent of cell wall	3.58093	8.96911e-05	2-5
264775_at	AT1G22880	ATCEL5/ATGH9B4 (ARABIDOPSIS THALIANA GLYCOSYL HYDROLASE 9B4); hydrolase, hydrolyzing O-glycosyl compounds	3.57316	0.000193617	2-5
263227_at	AT1G30750	similar to Hypothetical protein CBG24759 [Caenorhabditis briggsae] (GB:CAE56916.1); contains InterPro domain Protein of unknown function DUF1720 (InterPro:IPR013182)	3.55228	9.90199e-05	2-5
253309_at	AT4G33790	acyl CoA reductase, putative	3.54685	4.1451e-07	2-5
257162_s_at	AT3G24290;AT3G24300	[AT3G24290, ammonium transporter, putative];[AT3G24300, AMT1;3/ATAMT1;3 (AMMONIUM TRANSPORTER 1;3); ammonium transmembrane transporter]	3.51861	2.17152e-06	2-5
266222_at	AT2G28780	similar to unknown protein [Arabidopsis thaliana] (TAIR:AT3G09450.1); similar to unnamed protein product [Vitis vinifera] (GB:CAO21693.1)	3.5028	3.49161e-07	2-5
257460_at	AT1G75580	auxin-responsive protein, putative	3.49688	1.11242e-06	2-5
246522_at	AT5G15830	ATBZIP3 (ARABIDOPSIS THALIANA BASIC LEUCINE-ZIPPER 3); DNA binding / transcription factor	3.49244	1.21876e-06	2-5
262180_at	AT1G78050	phosphoglycerate/bisphosphoglycerate mutase family protein	3.44188	3.42985e-06	2-5
265645_at	AT2G27370	integral membrane family protein	3.44039	5.99874e-05	2-5
247070_at	AT5G66815	unknown protein	3.44036	7.84129e-07	2-5
245967_at	AT5G19800	hydroxyproline-rich glycoprotein family protein	3.4398	8.23075e-06	2-5
249812_at	AT5G23830	MD-2-related lipid recognition domain-containing protein / ML domain-containing protein	3.43917	1.2719e-05	2-5
245966_at	AT5G19790	RAP2.11 (related to AP2 11); DNA binding / transcription factor	3.43552	0.000319099	2-5
265435_s_at	AT2G21020;AT1G31885	[AT2G21020, pseudogene, major intrinsic protein (MIP) family, contains Pfam profile: MIP PF00230; blastp match of 61% identity and 1.8e-40 P-value to PIR|S01444|S01444 nodulin-26 precursor - soybean];[AT1G31885, transporter]	3.43333	1.41771e-07	2-5
247755_at	AT5G59090	ATSBT4.12; subtilase	3.43204	4.20291e-06	2-5
247991_at	AT5G56320	ATEXPA14 (ARABIDOPSIS THALIANA EXPANSIN A14)	3.42828	3.8143e-07	2-5
265048_at	AT1G52050	jacalin lectin family protein	3.42256	0.00250045	2-5
260221_at	AT1G74670	gibberellin-responsive protein, putative	3.38329	0.0145936	2-5
258080_at	AT3G25930	universal stress protein (USP) family protein	3.37242	0.000934727	2-5
249325_at	AT5G40850	UPM1 (UROPHORPHYRIN METHYLASE 1); uroporphyrin-III C-methyltransferase	3.36122	4.48045e-08	2-5
261247_at	AT1G20070	unknown protein	3.34418	5.64364e-06	2-5
266737_at	AT2G47140	short-chain dehydrogenase/reductase (SDR) family protein	3.32946	6.85989e-09	2-5
263552_x_at	AT2G24980	proline-rich extensin-like family protein	3.329	3.02771e-05	2-5
258145_at	AT3G18200	nodulin MtN21 family protein	3.30905	2.16992e-05	2-5
254107_at	AT4G25220	transporter, putative	3.30425	0.00023584	2-5
265031_at	AT1G61590	protein kinase, putative	3.28774	2.27472e-05	2-5
254687_at	AT4G13770	CYP83A1 (CYTOCHROME P450 83A1); oxygen binding	3.28378	8.73731e-07	2-5
251517_at	AT3G59370	contains domain PTHR22683 (PTHR22683)	3.28312	7.73551e-06	2-5
264998_at	AT1G67330	similar to unknown protein [Arabidopsis thaliana] (TAIR:AT1G27930.1); similar to unknown [Populus trichocarpa] (GB:ABK93495.1); contains InterPro domain Protein of unknown function DUF579, plant (InterPro:IPR006514)	3.27636	5.03637e-08	2-5
258209_at	AT3G14060	similar to unknown protein [Arabidopsis thaliana] (TAIR:AT1G54120.1); similar to unnamed protein product [Vitis vinifera] (GB:CAO45609.1)	3.26159	2.43991e-06	2-5
261926_at	AT1G22530	PATL2; transporter	3.25183	1.56581e-06	2-5
266978_at	AT2G39430	disease resistance-responsive protein-related / dirigent protein-related	3.24655	4.6035e-05	2-5
253043_at	AT4G37540	LBD39 (LOB DOMAIN-CONTAINING PROTEIN 39)	3.24424	1.20272e-07	2-5
250682_x_at	AT5G06630	proline-rich extensin-like family protein	3.24141	0.000438026	2-5
267240_at	AT2G02680	DC1 domain-containing protein	3.23604	1.65615e-05	2-5
254385_s_at	AT4G21830;AT4G21840	[AT4G21830, methionine sulfoxide reductase domain-containing protein / SeIR domain-containing protein];[AT4G21840, methionine sulfoxide reductase domain-containing protein / SelR domain-containing protein]	3.23464	1.83933e-05	2-5
265444_s_at	AT2G37180;AT2G37170	[AT2G37180, RD28 (plasma membrane intrinsic protein 2;3); water channel];[AT2G37170, PIP2B (plasma membrane intrinsic protein 2;2); water channel]	3.22426	0.000212371	2-5
258629_at	AT3G02850	SKOR (stelar K+ outward rectifier); cyclic nucleotide binding / outward rectifier potassium channel	3.22364	6.94914e-08	2-5
262666_at	AT1G14080	FUT6 (fucosyltransferase 6); fucosyltransferase/ transferase, transferring glycosyl groups	3.22102	1.52054e-06	2-5
261826_at	AT1G11580	ATPMEPCRA; pectinesterase	3.21413	1.42209e-08	2-5
267287_at	AT2G23630	SKS16 (SKU5 Similar 16); copper ion binding / pectinesterase	3.21313	3.59233e-05	2-5
253904_at	AT4G27140	2S seed storage protein 1 / 2S albumin storage protein / NWMU1-2S albumin 1	3.19426	0.0177959	2-5
255695_at	AT4G00080	UNE11 (unfertilized embryo sac 11); pectinesterase inhibitor	3.1914	5.35144e-07	2-5
250936_at	AT5G03120	similar to hypothetical protein [Vitis vinifera] (GB:CAN68657.1)	3.18445	1.19727e-06	2-5
252972_at	AT4G38840	auxin-responsive protein, putative	3.18438	0.000121776	2-5
254820_s_at	AT4G12510;AT4G12520	[AT4G12510, protease inhibitor/seed storage/lipid transfer protein (LTP) family protein];[AT4G12520, protease inhibitor/seed storage/lipid transfer protein (LTP) family protein]	3.18139	0.000139621	2-5
255160_at	AT4G07820	pathogenesis-related protein, putative	3.1798	3.47525e-07	2-5
256275_at	AT3G12110	ACT11 (ACTIN-11); structural constituent of cytoskeleton	3.17153	3.26101e-09	2-5
262658_at	AT1G14220	ribonuclease T2 family protein	3.15128	7.51668e-05	2-5
254534_at	AT4G19680	IRT2 (iron-responsive transporter 2); iron ion transmembrane transporter/ zinc ion transmembrane transporter	3.14861	0.00015118	2-5
255751_at	AT1G31950	terpene synthase/cyclase family protein	3.14551	2.83935e-07	2-5
258008_at	AT3G19430	late embryogenesis abundant protein-related / LEA protein-related	3.13331	0.000630369	2-5
264016_at	AT2G21220	auxin-responsive protein, putative	3.12791	2.9184e-07	2-5
246617_at	AT5G36270	pseudogene of dehydroascorbate reductase	3.12359	1.41149e-06	2-5
245736_at	AT1G73330	ATDR4 (Arabidopsis thaliana drought-repressed 4)	3.12006	0.00900397	2-5
261224_at	AT1G20160	ATSBT5.2; subtilase	3.1185	0.000111258	2-5
253582_at	AT4G30670	contains domain PROKAR_LIPOPROTEIN (PS51257)	3.09808	8.23249e-07	2-5
252172_at	AT3G50640	similar to unknown protein [Arabidopsis thaliana] (TAIR:AT5G66800.1); similar to hypothetical protein [Vitis vinifera] (GB:CAN61148.1)	3.09685	2.49035e-06	2-5
246366_at	AT1G51850	leucine-rich repeat protein kinase, putative	3.09445	1.04577e-06	2-5
251254_at	AT3G62270	anion exchange family protein	3.09409	1.16297e-08	2-5
267409_at	AT2G34910	similar to unknown protein [Arabidopsis thaliana] (TAIR:AT1G30850.1); similar to unnamed protein product [Vitis vinifera] (GB:CAO15288.1)	3.07749	3.82827e-07	2-5
248652_at	AT5G49270	COBL9/MRH4/SHV2 (COBRA-LIKE 9, SHAVEN 2); carbohydrate binding	3.07665	0.000128909	2-5
248178_at	AT5G54370	late embryogenesis abundant protein-related / LEA protein-related	3.07471	0.00232091	2-5
259106_at	AT3G05490	RALFL22 (RALF-LIKE 22)	3.07416	2.72399e-06	2-5
246403_at	AT1G57590	carboxylesterase	3.07236	5.24123e-07	2-5
261878_at	AT1G50560	CYP705A25 (cytochrome P450, family 705, subfamily A, polypeptide 25); oxygen binding	3.06746	2.69272e-07	2-5
246373_at	AT1G51860	leucine-rich repeat protein kinase, putative	3.06651	1.86389e-05	2-5
250224_at	AT5G14150	similar to unknown protein [Arabidopsis thaliana] (TAIR:AT5G11420.1); similar to hypothetical protein [Vitis vinifera] (GB:CAN70048.1); contains InterPro domain Protein of unknown function DUF642 (InterPro:IPR006946)	3.06547	6.72716e-06	2-5
248183_at	AT5G54040	DC1 domain-containing protein	3.06305	1.88594e-05	2-5
246238_at	AT4G36670	mannitol transporter, putative	3.06195	8.80242e-07	2-5
265161_at	AT1G30900	vacuolar sorting receptor, putative	3.059	1.53643e-06	2-5
247476_at	AT5G62330	similar to invertase/pectin methylesterase inhibitor family protein [Arabidopsis thaliana] (TAIR:AT5G62340.1)	3.03894	1.88344e-07	2-5
267002_s_at	AT2G34430;AT2G34420	[AT2G34430, LHB1B1 (Photosystem II light harvesting complex gene 1.4); chlorophyll binding];[AT2G34420, LHB1B2 (Photosystem II light harvesting complex gene 1.5); chlorophyll binding]	3.03744	0.0298535	2-5
253215_at	AT4G34950	nodulin family protein	3.03246	0.000133407	2-5
246142_at	AT5G19970	similar to unnamed protein product [Vitis vinifera] (GB:CAO65601.1)	3.02582	8.58748e-06	2-5
253527_at	AT4G31470	pathogenesis-related protein, putative	3.01875	3.40915e-05	2-5
256891_at	AT3G19030	similar to unknown protein [Arabidopsis thaliana] (TAIR:AT1G49500.1)	3.01678	2.63535e-05	2-5
255506_at	AT4G02130	GATL6/LGT10; polygalacturonate 4-alpha-galacturonosyltransferase/ transferase, transferring glycosyl groups / transferase, transferring hexosyl groups	3.014	1.06514e-08	2-5
258609_at	AT3G02910	Identical to UPF0131 protein At3g02910 [Arabidopsis Thaliana] (GB:Q9M8T3); similar to unknown protein [Arabidopsis thaliana] (TAIR:AT5G46720.1); similar to Os03g0854000 [Oryza sativa (japonica cultivar-group)] (GB:NP_001051934.1); similar to unknown [Pice	3.00897	7.69499e-06	2-5
267093_at	AT2G38170	CAX1 (CATION EXCHANGER 1); calcium ion transmembrane transporter/ calcium:hydrogen antiporter	3.00818	9.8832e-07	2-5
263284_at	AT2G36100	integral membrane family protein	3.00161	2.30069e-05	2-5
260344_at	AT1G69240	hydrolase, alpha/beta fold family protein	3.00082	3.12231e-06	2-5
265050_at	AT1G52070	jacalin lectin family protein	2.99512	0.00220557	2-5
261727_at	AT1G76090	SMT3 (S-adenosyl-methionine-sterol-C-methyltransferase 3); S-adenosylmethionine-dependent methyltransferase	2.99443	1.05125e-07	2-5
251857_at	AT3G54770	RNA recognition motif (RRM)-containing protein	2.97066	6.32541e-07	2-5
253483_at	AT4G31910	transferase family protein	2.96759	3.99665e-07	2-5
263229_s_at	AT1G05660;AT1G05650	[AT1G05660, polygalacturonase, putative / pectinase, putative];[AT1G05650, polygalacturonase, putative / pectinase, putative]	2.9586	1.12661e-05	2-5
263981_at	AT2G42870	HLH1/PAR1 (PHY RAPIDLY REGULATED 1); transcription regulator	2.95068	7.72141e-07	2-5
248723_at	AT5G47950	transferase family protein	2.94677	7.22085e-06	2-5
262682_at	AT1G75900	family II extracellular lipase 3 (EXL3)	2.93937	0.000532038	2-5
264846_at	AT2G17850	similar to unknown protein [Arabidopsis thaliana] (TAIR:AT5G66170.2); similar to unnamed protein product [Vitis vinifera] (GB:CAO48196.1); contains InterPro domain Rhodanese-like (InterPro:IPR001763)	2.92742	0.000504418	2-5
254492_at	AT4G20260	DREPP plasma membrane polypeptide family protein	2.92203	0.00169587	2-5
248889_at	AT5G46230	similar to unknown protein [Arabidopsis thaliana] (TAIR:AT1G09310.1); similar to unnamed protein product [Vitis vinifera] (GB:CAO14438.1); contains InterPro domain Protein of unknown function DUF538 (InterPro:IPR007493)	2.91902	7.57457e-08	2-5
254092_at	AT4G25090	respiratory burst oxidase, putative / NADPH oxidase, putative	2.91291	8.88972e-07	2-5
262315_at	AT1G70990	proline-rich family protein	2.90913	0.000139335	2-5
253172_at	AT4G35060	heavy-metal-associated domain-containing protein / copper chaperone (CCH)-related	2.90697	0.000291464	2-5
248961_at	AT5G45650	subtilase family protein	2.90044	7.02399e-07	2-5
255140_x_at	AT4G08410	proline-rich extensin-like family protein	2.8989	0.000917264	2-5
259790_s_at	AT1G29430;AT5G27780	[AT1G29430, auxin-responsive family protein];[AT5G27780, auxin-responsive family protein]	2.89797	2.15829e-05	2-5
246854_at	AT5G26200	mitochondrial substrate carrier family protein	2.89299	2.3426e-06	2-5
260831_at	AT1G06830	glutaredoxin family protein	2.87799	8.2043e-06	2-5
246093_at	AT5G20550	oxidoreductase, 2OG-Fe(II) oxygenase family protein	2.87744	2.76747e-05	2-5
252536_at	AT3G45700	proton-dependent oligopeptide transport (POT) family protein	2.86683	2.94363e-06	2-5
262399_at	AT1G49500	similar to unknown protein [Arabidopsis thaliana] (TAIR:AT3G19030.1)	2.86077	6.9938e-06	2-5
260059_at	AT1G78090	ATTPPB (TREHALOSE-6-PHOSPHATE PHOSPHATASE)	2.84517	1.01121e-06	2-5
256368_at	AT1G66800	cinnamyl-alcohol dehydrogenase family / CAD family	2.84338	2.41172e-05	2-5
259773_at	AT1G29500	auxin-responsive protein, putative	2.8405	2.22182e-05	2-5
267385_at	AT2G44380	DC1 domain-containing protein	2.82936	3.97611e-05	2-5
259466_at	AT1G19050	ARR7 (RESPONSE REGULATOR 7); transcription regulator/ two-component response regulator	2.82875	1.02222e-06	2-5
250437_at	AT5G10430	AGP4 (ARABINOGALACTAN-PROTEIN 4)	2.82529	4.77606e-05	2-5
251723_at	AT3G56230	speckle-type POZ protein-related	2.82155	1.17129e-06	2-5
253736_at	AT4G28780	GDSL-motif lipase/hydrolase family protein	2.81569	0.000556315	2-5
246540_at	AT5G15600	SP1L4 (SPIRAL1-LIKE4)	2.81296	3.47461e-05	2-5
260427_at	AT1G72430	auxin-responsive protein-related	2.81003	6.84908e-08	2-5
248844_s_at	AT5G46900;AT5G46890	[AT5G46900, protease inhibitor/seed storage/lipid transfer protein (LTP) family protein];[AT5G46890, protease inhibitor/seed storage/lipid transfer protein (LTP) family protein]	2.80939	0.000496906	2-5
251065_at	AT5G01870	lipid transfer protein, putative	2.80348	2.28274e-06	2-5
265439_at	AT2G21045	similar to unknown protein [Arabidopsis thaliana] (TAIR:AT5G66170.2); similar to putative senescence-associated protein [Oryza sativa (japonica cultivar-group)] (GB:BAD07813.1); contains InterPro domain Rhodanese-like (InterPro:IPR001763)	2.79813	2.13269e-06	2-5
245586_at	AT4G14980	DC1 domain-containing protein	2.79232	1.74628e-05	2-5
265475_at	AT2G15620	NIR1 (NITRITE REDUCTASE); ferredoxin-nitrate reductase	2.78751	2.72544e-08	2-5
264988_at	AT1G27140	ATGSTU14 (GLUTATHIONE S-TRANSFERASE 13); glutathione transferase	2.78671	4.52726e-06	2-5
259596_at	AT1G28130	GH3.17; indole-3-acetic acid amido synthetase	2.78437	1.31621e-07	2-5
245463_at	AT4G17030	ATEXLB1 (ARABIDOPSIS THALIANA EXPANSIN-LIKE B1)	2.77929	5.46959e-05	2-5
256524_at	AT1G66200	ATGSR2 (Arabidopsis thaliana glutamine synthase clone R2); glutamate-ammonia ligase	2.77653	7.85636e-08	2-5
259328_at	AT3G16440	ATMLP-300B (MYROSINASE-BINDING PROTEIN-LIKE PROTEIN-300B)	2.77466	0.0010276	2-5
246580_at	AT1G31770	ABC transporter family protein	2.77391	2.22381e-06	2-5
259291_at	AT3G11550	integral membrane family protein	2.77303	0.000189479	2-5
247443_at	AT5G62720	integral membrane HPP family protein	2.77214	5.63197e-07	2-5
263443_at	AT2G28630	beta-ketoacyl-CoA synthase family protein	2.76127	0.000191262	2-5
250683_x_at	AT5G06640	proline-rich extensin-like family protein	2.75118	0.00174352	2-5
264941_at	AT1G60680	AGD2 (ARF-GAP DOMAIN 2); aldo-keto reductase	2.742	2.10806e-07	2-5
263594_at	AT2G01880	ATPAP7/PAP7 (purple acid phosphatase 7); acid phosphatase/ protein serine/threonine phosphatase	2.74058	1.33886e-06	2-5
258736_at	AT3G05900	neurofilament protein-related	2.73932	0.0473803	2-5
263867_at	AT2G36830	GAMMA-TIP (Tonoplast intrinsic protein (TIP) gamma); water channel	2.72832	0.000444218	2-5
260662_at	AT1G19540	isoflavone reductase, putative	2.72207	0.00041785	2-5
257197_at	AT3G23800	selenium-binding family protein	2.71978	4.23461e-07	2-5
249136_at	AT5G43180	similar to unknown protein [Arabidopsis thaliana] (TAIR:AT5G10580.1); similar to hypothetical protein [Vitis vinifera] (GB:CAN66486.1); contains InterPro domain Protein of unknown function DUF599 (InterPro:IPR006747)	2.71971	4.43136e-06	2-5
263673_at	AT2G04800	unknown protein	2.71427	1.17671e-06	2-5
259195_at	AT3G01730	unknown protein	2.70549	0.000860006	2-5
266913_at	AT2G45890	ATROPGEF4/ROPGEF4 (KINASE PARTNER PROTEIN-LIKE); Rho guanyl-nucleotide exchange factor/	2.70309	8.67533e-06	2-5
248048_at	AT5G56080	nicotianamine synthase, putative	2.70059	2.90172e-06	2-5
247678_at	AT5G59520	ZIP2 (ZINC TRANSPORTER 2 PRECURSOR); transferase, transferring glycosyl groups / zinc ion transmembrane transporter	2.69823	4.70268e-07	2-5
266395_at	AT2G43100	aconitase C-terminal domain-containing protein	2.6913	1.73729e-06	2-5
264282_at	AT1G61840	DC1 domain-containing protein	2.69012	3.00707e-06	2-5
255630_at	AT4G00700	C2 domain-containing protein	2.68656	1.63754e-05	2-5
264898_at	AT1G23205	invertase/pectin methylesterase inhibitor family protein	2.68115	2.63581e-05	2-5
253619_at	AT4G30460	glycine-rich protein	2.67094	4.53007e-06	2-5
256560_s_at	AT3G31415;AT3G32030	[AT3G31415, terpene synthase/cyclase family protein];[AT3G32030, terpene synthase/cyclase family protein]	2.66529	5.15357e-06	2-5
263318_at	AT2G24762	ATGDU4 (ARABIDOPSIS THALIANA GLUTAMINE DUMPER 4)	2.65323	4.72872e-06	2-5
259454_at	AT1G44050	DC1 domain-containing protein	2.65154	1.77222e-05	2-5
252997_at	AT4G38400	ATEXLA2 (ARABIDOPSIS THALIANA EXPANSIN-LIKE A2)	2.64972	0.000752499	2-5
258897_at	AT3G05730	Encodes a defensin-like (DEFL) family protein.	2.64441	0.00413209	2-5
259801_at	AT1G72230	plastocyanin-like domain-containing protein	2.62223	6.23051e-05	2-5
259424_at	AT1G13830	beta-1,3-glucanase-related	2.61098	6.45914e-06	2-5
251368_at	AT3G61380	similar to unknown protein [Arabidopsis thaliana] (TAIR:AT2G45900.1); similar to {, related [Medicago truncatula] (GB:ABD32828.1); contains domain PTHR21726:SF4 (PTHR21726:SF4); contains domain PTHR21726 (PTHR21726)	2.60841	1.49132e-06	2-5
257720_at	AT3G18450	similar to unknown protein [Arabidopsis thaliana] (TAIR:AT3G18460.1); similar to unnamed protein product [Vitis vinifera] (GB:CAO68031.1); contains InterPro domain Protein of unknown function Cys-rich (InterPro:IPR006461)	2.60139	1.06708e-06	2-5
259632_at	AT1G56430	nicotianamine synthase, putative	2.59566	0.00124968	2-5
246993_at	AT5G67450	AZF1 (ARABIDOPSIS ZINC-FINGER PROTEIN 1); nucleic acid binding / transcription factor/ zinc ion binding	2.59448	2.22503e-06	2-5
251665_at	AT3G57040	ARR9 (RESPONSE REACTOR 4); transcription regulator	2.58694	2.63763e-06	2-5
260941_at	AT1G44970	peroxidase, putative	2.58431	0.000111161	2-5
261550_at	AT1G63450	catalytic	2.57435	4.53454e-06	2-5
252872_at	AT4G40010	SNRK2-7/SNRK2.7/SRK2F (SNF1-RELATED PROTEIN KINASE 2.7); kinase	2.57363	9.83334e-08	2-5
253629_at	AT4G30450	glycine-rich protein	2.57304	2.25192e-05	2-5
254718_at	AT4G13580	disease resistance-responsive family protein	2.57266	0.00061998	2-5
257761_at	AT3G23090	similar to WDL1 (WVD2-LIKE 1) [Arabidopsis thaliana] (TAIR:AT3G04630.2); similar to WDL1 (WVD2-LIKE 1) [Arabidopsis thaliana] (TAIR:AT3G04630.3); similar to seed specific protein Bn15D14A [Brassica napus] (GB:AAP37969.1); contains InterPro domain Targetin	2.57188	0.0168524	2-5
249097_at	AT5G43520	DC1 domain-containing protein	2.56836	0.00577812	2-5
248725_at	AT5G47980	transferase family protein	2.5653	6.3955e-06	2-5
258421_at	AT3G16690	nodulin MtN3 family protein	2.56295	5.33606e-05	2-5
258047_at	AT3G21240	4CL2 (4-coumarate:CoA ligase 2); 4-coumarate-CoA ligase	2.56068	2.25905e-05	2-5
258003_at	AT3G29030	ATEXPA5 (ARABIDOPSIS THALIANA EXPANSIN A5)	2.54914	0.00022809	2-5
259783_at	AT1G29510	SAUR68 (SMALL AUXIN UPREGULATED 68)	2.54125	2.15072e-05	2-5
253103_at	AT4G36110	auxin-responsive protein, putative	2.53944	2.48789e-05	2-5
262105_at	AT1G02810	pectinesterase family protein	2.53535	0.000473382	2-5
260385_at	AT1G74090	sulfotransferase family protein	2.52542	2.09879e-06	2-5
261691_at	AT1G50060	pathogenesis-related protein, putative	2.5219	0.00980251	2-5
255805_at	AT4G10240	zinc finger (B-box type) family protein	2.52003	0.0086546	2-5
264157_at	AT1G65310	ATXTH17 (XYLOGLUCAN ENDOTRANSGLUCOSYLASE/HYDROLASE 17); hydrolase, acting on glycosyl bonds	2.51743	0.00196774	2-5
261509_at	AT1G71740	similar to unknown protein [Arabidopsis thaliana] (TAIR:AT3G18560.1); similar to hypothetical protein [Vitis vinifera] (GB:CAN60388.1)	2.50817	1.56077e-05	2-5
246390_at	AT1G77330	1-aminocyclopropane-1-carboxylate oxidase, putative / ACC oxidase, putative	2.50787	6.20891e-06	2-5
261410_at	AT1G07610	MT1C (metallothionein 1C)	2.50434	1.2651e-06	2-5
261199_at	AT1G12950	MATE efflux family protein	2.50386	0.000203302	2-5
254239_at	AT4G23400	PIP1;5/PIP1D (plasma membrane intrinsic protein 1;5); water channel	2.50384	0.00738235	2-5
247781_at	AT5G58784	dehydrodolichyl diphosphate synthase, putative / DEDOL-PP synthase, putative	2.50251	0.000111159	2-5
263319_at	AT2G47160	BOR1 (REQUIRES HIGH BORON 1); anion exchanger	2.47055	7.13794e-08	2-5
252921_at	AT4G39030	EDS5 (ENHANCED DISEASE SUSCEPTIBILITY 5); antiporter/ transporter	2.46732	5.73948e-05	2-5
263183_at	AT1G05570	CALS1 (CALLOSE SYNTHASE 1); transferase, transferring glycosyl groups	2.46618	1.8361e-06	2-5
248729_at	AT5G48010	pentacyclic triterpene synthase, putative	2.46473	0.000522615	2-5
266322_at	AT2G46690	auxin-responsive family protein	2.46011	4.9496e-07	2-5
267457_at	AT2G33790	pollen Ole e 1 allergen and extensin family protein	2.45832	9.7981e-06	2-5
254606_at	AT4G19030	NLM1 (NOD26-like intrinsic protein 1;1); water channel	2.45811	7.84033e-06	2-5
258023_at	AT3G19450	CAD4 (CINNAMYL ALCOHOL DEHYDROGENASE 4); cinnamyl-alcohol dehydrogenase	2.45106	3.93032e-05	2-5
266828_at	AT2G22930	glycosyltransferase family protein	2.45097	1.68417e-05	2-5
247094_at	AT5G66280	GMD1 (GDP-D-MANNOSE 4,6-DEHYDRATASE 1); GDP-mannose 4,6-dehydratase	2.44808	1.88186e-07	2-5
254313_at	AT4G22460	protease inhibitor/seed storage/lipid transfer protein (LTP) family protein	2.44534	0.00328956	2-5
247072_at	AT5G66490	similar to unknown protein [Arabidopsis thaliana] (TAIR:AT3G50900.1); similar to hypothetical protein [Thellungiella halophila] (GB:ABB45855.1)	2.44489	0.000164674	2-5
263614_at	AT2G25240	serine-type endopeptidase inhibitor	2.43332	0.000222514	2-5
252160_at	AT3G50570	hydroxyproline-rich glycoprotein family protein	2.43085	1.57557e-06	2-5
260266_at	AT1G68520	zinc finger (B-box type) family protein	2.4302	0.00042404	2-5
265169_x_at	AT1G23720	proline-rich extensin-like family protein	2.4278	0.000113708	2-5
251832_at	AT3G55150	ATEXO70H1 (exocyst subunit EXO70 family protein H1); protein binding	2.42569	1.43521e-06	2-5
267222_at	AT2G43880	polygalacturonase, putative / pectinase, putative	2.41859	2.26213e-05	2-5
265414_at	AT2G16660	nodulin family protein	2.41795	0.000104133	2-5
259846_at	AT1G72140	proton-dependent oligopeptide transport (POT) family protein	2.41705	4.11885e-05	2-5
256774_at	AT3G13760	DC1 domain-containing protein	2.41336	8.41799e-06	2-5
251814_at	AT3G54890	LHCA1; chlorophyll binding	2.41119	0.0280809	2-5
265066_at	AT1G03870	FLA9	2.40985	9.99716e-05	2-5
246510_at	AT5G15410	DND1 (DEFENSE NO DEATH 1); calcium channel/ calmodulin binding / cation channel/ cyclic nucleotide binding / inward rectifier potassium channel	2.40981	1.28405e-06	2-5
252302_at	AT3G49190	condensation domain-containing protein	2.40642	2.44765e-05	2-5
263795_at	AT2G24610	ATCNGC14 (cyclic nucleotide gated channel 14); calmodulin binding / cyclic nucleotide binding / ion channel	2.39665	7.77029e-06	2-5
266356_at	AT2G32300	UCC1 (UCLACYANIN 1); copper ion binding	2.39468	0.000712046	2-5
256847_at	AT3G27950	early nodule-specific protein, putative	2.39293	1.80494e-05	2-5
264577_at	AT1G05260	RCI3 (RARE COLD INDUCIBLE GENE 3); peroxidase	2.39224	3.34508e-05	2-5
257644_at	AT3G25780	AOC3 (ALLENE OXIDE CYCLASE 3)	2.39174	0.000925171	2-5
250663_at	AT5G07110	prenylated rab acceptor (PRA1) family protein	2.39073	5.66819e-07	2-5
261999_at	AT1G33800	similar to unknown protein [Arabidopsis thaliana] (TAIR:AT4G09990.1); similar to unknown [Populus trichocarpa] (GB:ABK93991.1); contains InterPro domain Protein of unknown function DUF579, plant (InterPro:IPR006514)	2.38809	3.37377e-05	2-5
255127_at	AT4G08300	nodulin MtN21 family protein	2.37983	1.60476e-05	2-5
252765_at	AT3G42800	similar to unknown protein [Arabidopsis thaliana] (TAIR:AT1G54200.1); similar to expressed protein [Olimarabidopsis pumila] (GB:ABA18092.1)	2.37896	0.00214477	2-5
260752_at	AT1G49030	similar to unknown protein [Arabidopsis thaliana] (TAIR:AT3G18460.1); similar to unnamed protein product [Vitis vinifera] (GB:CAO68031.1); contains InterPro domain Protein of unknown function Cys-rich (InterPro:IPR006461)	2.3786	1.69367e-05	2-5
247406_at	AT5G62920	ARR6 (RESPONSE REGULATOR 6); transcription regulator/ two-component response regulator	2.37578	1.71344e-06	2-5
257153_at	AT3G27220	kelch repeat-containing protein	2.37357	0.00429812	2-5
264790_at	AT2G17820	ATHK1 (HISTIDINE KINASE 1)	2.37103	2.21994e-06	2-5
258196_at	AT3G13980	similar to unknown protein [Arabidopsis thaliana] (TAIR:AT1G54200.1); similar to hypothetical protein [Vitis vinifera] (GB:CAN69469.1)	2.37012	3.07283e-05	2-5
247895_at	AT5G58010	basic helix-loop-helix (bHLH) family protein	2.36184	0.000752332	2-5
256073_at	AT1G18100	E12A11; phosphatidylethanolamine binding	2.35929	3.35895e-05	2-5
262304_at	AT1G70890	MLP43 (MLP-LIKE PROTEIN 43)	2.35758	0.02001	2-5
253165_at	AT4G35320	similar to unknown protein [Arabidopsis thaliana] (TAIR:AT2G17300.1); similar to hypothetical protein [Vitis vinifera] (GB:CAN78386.1)	2.35313	6.88636e-06	2-5
256900_at	AT3G24670	pectate lyase family protein	2.35045	6.25654e-07	2-5
259784_at	AT1G29450	auxin-responsive protein, putative	2.34808	3.18523e-07	2-5
250802_at	AT5G04970	pectinesterase, putative	2.34735	4.85075e-06	2-5
258037_at	AT3G21230	4CL5 (4-COUMARATE:COA LIGASE 5); 4-coumarate-CoA ligase	2.34698	1.72127e-06	2-5
254685_at	AT4G13790	auxin-responsive protein, putative	2.34559	0.000815075	2-5
255608_at	AT4G01140	similar to unknown protein [Arabidopsis thaliana] (TAIR:AT3G08600.1); similar to unknown protein [Arabidopsis thaliana] (TAIR:AT4G23720.1); similar to unnamed protein product [Vitis vinifera] (GB:CAO45372.1); contains InterPro domain Protein of unknown fu	2.34104	2.07631e-06	2-5
253392_at	AT4G32650	ATKC1 (ARABIDOPSIS THALIANA K+ RECTIFYING CHANNEL 1); cyclic nucleotide binding / inward rectifier potassium channel	2.34026	9.99569e-05	2-5
261772_at	AT1G76240	similar to unknown protein [Arabidopsis thaliana] (TAIR:AT2G17080.1); similar to Os06g0725500 [Oryza sativa (japonica cultivar-group)] (GB:NP_001058623.1); similar to hypothetical protein OsI_023643 [Oryza sativa (indica cultivar-group)] (GB:EAZ02411.1);	2.33779	0.00292611	2-5
258054_at	AT3G16240	DELTA-TIP (delta tonoplast integral protein); water channel	2.33559	0.00428858	2-5
248824_at	AT5G46940	invertase/pectin methylesterase inhibitor family protein	2.3351	4.25239e-06	2-5
262218_at	AT1G74770	protein binding / zinc ion binding	2.33368	8.88996e-06	2-5
261309_at	AT1G48598;AT1G48600	[AT1G48598, CPuORF31 (Conserved peptide upstream open reading frame 31)];[AT1G48600, phosphoethanolamine N-methyltransferase 2, putative (NMT2)]	2.32949	0.000174304	2-5
247597_at	AT5G60860	AtRABA1f (Arabidopsis Rab GTPase homolog A1f); GTP binding	2.32375	8.45471e-06	2-5
249797_at	AT5G23750	remorin family protein	2.32053	0.000114965	2-5
261109_at	AT1G75450	CKX5 (CYTOKININ OXIDASE 5); cytokinin dehydrogenase	2.31781	2.39007e-06	2-5
261745_at	AT1G08500	plastocyanin-like domain-containing protein	2.31568	8.67887e-05	2-5
249768_at	AT5G24100	leucine-rich repeat transmembrane protein kinase, putative	2.31245	1.28208e-05	2-5
255690_at	AT4G00360	CYP86A2 (ABERRANT INDUCTION OF TYPE THREE GENES 1); oxygen binding	2.30959	0.000491671	2-5
264887_at	AT1G23120	major latex protein-related / MLP-related	2.3064	1.12716e-05	2-5
264415_at	AT1G43160	RAP2.6 (related to AP2 6); DNA binding / transcription factor	2.30554	3.43636e-06	2-5
245318_at	AT4G16980	arabinogalactan-protein family	2.30149	6.46522e-05	2-5
256128_at	AT1G18140	LAC1 (Laccase 1); copper ion binding / oxidoreductase	2.29297	0.000102765	2-5
247170_at	AT5G65530	protein kinase, putative	2.29022	2.21625e-05	2-5
246071_at	AT5G20150	SPX (SYG1/Pho81/XPR1) domain-containing protein	2.28699	0.00709267	2-5
266253_at	AT2G27840	HDT4 (histone deacetylase 13)	2.28426	0.000223434	2-5
256799_at	AT3G18560	similar to unknown protein [Arabidopsis thaliana] (TAIR:AT1G49000.1); similar to unnamed protein product [Vitis vinifera] (GB:CAO68009.1)	2.28012	7.90475e-05	2-5
266276_at	AT2G29330	TRI (TROPINONE REDUCTASE); oxidoreductase	2.27707	0.000748393	2-5
266066_at	AT2G18800	xyloglucan:xyloglucosyl transferase, putative / xyloglucan endotransglycosylase, putative / endo-xyloglucan transferase, putative	2.27619	2.40428e-06	2-5
265114_at	AT1G62440	LRX2 (LEUCINE-RICH REPEAT/EXTENSIN 2); protein binding / structural constituent of cell wall	2.27531	1.3038e-06	2-5
258121_s_at	AT3G14530;AT3G14550	[AT3G14530, geranylgeranyl pyrophosphate synthase, putative / GGPP synthetase, putative / farnesyltranstransferase, putative];[AT3G14550, GGPS3 (GERANYLGERANYL PYROPHOSPHATE SYNTHASE 3); farnesyltranstransferase]	2.27032	0.00023854	2-5
259429_at	AT1G01600	CYP86A4 (cytochrome P450, family 86, subfamily A, polypeptide 4); oxygen binding	2.26377	0.00138707	2-5
257066_at	AT3G18280	protease inhibitor/seed storage/lipid transfer protein (LTP) family protein	2.26326	1.89768e-06	2-5
254338_s_at	AT4G22080;AT4G22090	[AT4G22080, pectate lyase family protein];[AT4G22090, pectate lyase family protein]	2.26177	1.55253e-05	2-5
257690_at	AT3G12830	auxin-responsive family protein	2.26042	0.00113296	2-5
264696_at	AT1G70230	similar to unknown protein [Arabidopsis thaliana] (TAIR:AT1G01430.1); similar to Os09g0375300 [Oryza sativa (japonica cultivar-group)] (GB:NP_001063036.1); similar to Os06g0235200 [Oryza sativa (japonica cultivar-group)] (GB:NP_001057240.1); similar to le	2.26035	3.94996e-05	2-5
253050_at	AT4G37450	AGP18 (Arabinogalactan protein 18)	2.25813	7.88995e-07	2-5
265649_at	AT2G27510	ATFD3 (FERREDOXIN 3); electron carrier	2.25334	2.31638e-07	2-5
263970_at	AT2G42850	CYP718 (cytochrome P450, family 718); oxygen binding	2.25157	6.79238e-05	2-5
260226_at	AT1G74660	MIF1 (MINI ZINC FINGER 1); DNA binding / transcription factor	2.25057	0.00011277	2-5
260869_at	AT1G43800	acyl-(acyl-carrier-protein) desaturase, putative / stearoyl-ACP desaturase, putative	2.24992	0.00539713	2-5
265005_at	AT1G61667	similar to unknown protein [Arabidopsis thaliana] (TAIR:AT5G54530.1); similar to unnamed protein product [Vitis vinifera] (GB:CAO64729.1); contains InterPro domain Protein of unknown function DUF538 (InterPro:IPR007493)	2.24934	4.17255e-06	2-5
248932_at	AT5G46050	ATPTR3/PTR3 (PEPTIDE TRANSPORTER PROTEIN 3); transporter	2.24681	6.8534e-05	2-5
247246_at	AT5G64620	C/VIF2 (CELL WALL / VACUOLAR INHIBITOR OF FRUCTOSIDASE 2); pectinesterase inhibitor	2.24402	8.82055e-06	2-5
257175_s_at	AT3G23480;AT3G23470	[AT3G23480, cyclopropane fatty acid synthase-related];[AT3G23470, cyclopropane-fatty-acyl-phospholipid synthase]	2.24309	0.000583175	2-5
258158_at	AT3G17790	ATACP5 (acid phosphatase 5); acid phosphatase/ protein serine/threonine phosphatase	2.2365	0.000412606	2-5
252965_at	AT4G38860	auxin-responsive protein, putative	2.23515	4.56594e-05	2-5
257516_at	AT1G69040	ACR4 (ACT REPEAT 4); amino acid binding	2.23314	0.000202507	2-5
253569_at	AT4G31250	leucine-rich repeat transmembrane protein kinase, putative	2.22554	8.56831e-05	2-5
247297_at	AT5G64100	peroxidase, putative	2.2229	3.36127e-06	2-5
257418_at	AT1G30850	similar to unknown protein [Arabidopsis thaliana] (TAIR:AT2G34910.1); similar to unnamed protein product [Vitis vinifera] (GB:CAO15288.1)	2.22179	6.35724e-06	2-5
262756_at	AT1G16370	ATOCT6; carbohydrate transmembrane transporter/ sugar:hydrogen ion symporter	2.21612	0.000126122	2-5
256563_at	AT3G29780	RALFL27 (RALF-LIKE 27)	2.21361	4.43639e-05	2-5
256283_at	AT3G12540	similar to unknown protein [Arabidopsis thaliana] (TAIR:AT2G39690.1); similar to At3g12540-like protein [Boechera stricta] (GB:ABB89771.1); contains InterPro domain Protein of unknown function DUF547 (InterPro:IPR006869)	2.21283	7.10961e-06	2-5
262444_at	AT1G47480	hydrolase	2.20899	0.000273808	2-5
253298_at	AT4G33560	unknown protein	2.20759	0.000433879	2-5
245546_at	AT4G15290	ATCSLB05 (Cellulose synthase-like B5); transferase/ transferase, transferring glycosyl groups	2.20397	3.22708e-05	2-5
250157_at	AT5G15180	peroxidase, putative	2.19891	0.000110502	2-5
254386_at	AT4G21960	PRXR1 (peroxidase 42); peroxidase	2.19875	8.79987e-05	2-5
250165_at	AT5G15290	integral membrane family protein	2.19811	0.0300071	2-5
258528_at	AT3G06770	glycoside hydrolase family 28 protein / polygalacturonase (pectinase) family protein	2.19308	5.38198e-07	2-5
261895_at	AT1G80830	NRAMP1 (NRAMP metal ion transporter 1); manganese ion transmembrane transporter/ metal ion transmembrane transporter	2.19057	9.2808e-06	2-5
255807_at	AT4G10270	wound-responsive family protein	2.18931	0.010459	2-5
256621_at	AT3G24450	copper-binding family protein	2.18876	0.00232631	2-5
249073_at	AT5G44020	acid phosphatase class B family protein	2.1875	0.000133693	2-5
245136_at	AT2G45210	auxin-responsive protein-related	2.18715	0.00104599	2-5
254468_at	AT4G20460	NAD-dependent epimerase/dehydratase family protein	2.18694	3.2313e-05	2-5
260558_at	AT2G43600	glycoside hydrolase family 19 protein	2.18049	0.000132068	2-5
253207_at	AT4G34770	auxin-responsive family protein	2.17353	3.82336e-06	2-5
259803_at	AT1G72150	PATL1 (PATELLIN 1); transporter	2.17078	0.00780322	2-5
248404_at	AT5G51460	ATTPPA (Arabidopsis thaliana trehalose-6-phosphate phosphatase); trehalose-phosphatase	2.16038	9.93016e-06	2-5
260877_at	AT1G21500	similar to hypothetical protein OsI_030994 [Oryza sativa (indica cultivar-group)] (GB:EAZ09762.1); similar to Os09g0517000 [Oryza sativa (japonica cultivar-group)] (GB:NP_001063677.1); similar to unknown protein [Oryza sativa (japonica cultivar-group)] (G	2.15624	0.00263202	2-5
252437_at	AT3G47380	invertase/pectin methylesterase inhibitor family protein	2.15549	1.38376e-06	2-5
261464_at	AT1G07740;AT1G07730	[AT1G07740, pentatricopeptide (PPR) repeat-containing protein];[AT1G07730, disease resistance-responsive family protein]	2.15473	8.36109e-05	2-5
258143_at	AT3G18170	similar to unknown protein [Arabidopsis thaliana] (TAIR:AT3G18180.1); similar to unnamed protein product [Vitis vinifera] (GB:CAO68130.1); contains InterPro domain Protein of unknown function DUF563 (InterPro:IPR007657)	2.15074	0.00203739	2-5
262972_at	AT1G75620	glyoxal oxidase-related	2.14831	4.54282e-05	2-5
258184_at	AT3G21510	AHP1 (HISTIDINE-CONTAINING PHOSPHOTRANSMITTER 3); histidine phosphotransfer kinase	2.14809	0.00152022	2-5
249868_at	AT5G23030	TET12 (TETRASPANIN12)	2.14573	4.13528e-05	2-5
263599_at	AT2G01830	WOL (WOODEN LEG)	2.14523	1.92289e-06	2-5
255528_at	AT4G02090	similar to unnamed protein product [Vitis vinifera] (GB:CAO40099.1)	2.1424	0.00026732	2-5
251476_at	AT3G59670	similar to unknown protein [Arabidopsis thaliana] (TAIR:AT4G37440.2); similar to unknown protein [Arabidopsis thaliana] (TAIR:AT4G37440.1); similar to unnamed protein product [Vitis vinifera] (GB:CAO46283.1)	2.13964	1.20391e-05	2-5
262730_at	AT1G16390	ATOCT3 (ARABIDOPSIS THALIANA ORGANIC CATION/CARNITINE TRANSPORTER2); carbohydrate transmembrane transporter/ sugar:hydrogen ion symporter	2.13756	0.000101194	2-5
249516_s_at	AT5G38550;AT5G38540	[AT5G38550, jacalin lectin family protein];[AT5G38540, jacalin lectin family protein]	2.13694	7.56176e-05	2-5
264783_at	AT1G08650	PPCK1 (PHOSPHOENOLPYRUVATE CARBOXYLASE KINASE); kinase	2.13483	1.22976e-06	2-5
267497_at	AT2G30540	glutaredoxin family protein	2.13276	2.13949e-05	2-5
259786_at	AT1G29660	GDSL-motif lipase/hydrolase family protein	2.1308	0.00170532	2-5
257506_at	AT1G29440	auxin-responsive family protein	2.12898	6.4506e-06	2-5
252510_at	AT3G46270	receptor protein kinase-related	2.12567	1.85607e-05	2-5
259850_at	AT1G72240	similar to unknown protein [Arabidopsis thaliana] (TAIR:AT1G22470.1)	2.12515	1.1375e-05	2-5
256255_at	AT3G11280	myb family transcription factor	2.12372	8.52069e-06	2-5
267126_s_at	AT2G23600;AT2G23590	[AT2G23600, ACL (ACETONE-CYANOHYDRIN LYASE); hydrolase];[AT2G23590, hydrolase, alpha/beta fold family protein]	2.1214	6.60814e-05	2-5
253253_at	AT4G34750	auxin-responsive protein, putative / small auxin up RNA (SAUR_E)	2.11848	0.000434254	2-5
248200_at	AT5G54160	ATOMT1 (O-METHYLTRANSFERASE 1)	2.11847	2.29609e-06	2-5
253743_at	AT4G28940	catalytic	2.11724	7.11435e-05	2-5
254845_at	AT4G11820	MVA1 (HYDROXYMETHYLGLUTARYL-COA SYNTHASE); acetyl-CoA C-acetyltransferase/ hydroxymethylglutaryl-CoA synthase	2.11425	0.0023251	2-5
249893_at	AT5G22555	unknown protein	2.11306	0.00941437	2-5
250664_at	AT5G07080	transferase family protein	2.11299	6.81186e-05	2-5
262238_at	AT1G48300	similar to hypothetical protein [Vitis vinifera] (GB:CAN81152.1); contains InterPro domain Thioredoxin-like fold (InterPro:IPR012336)	2.11004	0.000169976	2-5
254772_at	AT4G13390	proline-rich extensin-like family protein	2.10641	0.000490642	2-5
252589_s_at	AT3G45660;AT3G45650	[AT3G45660, proton-dependent oligopeptide transport (POT) family protein];[AT3G45650, NAXT1 (NITRATE EXCRETION TRANSPORTER1); nitrate efflux transmembrane transporter/ transporter]	2.10603	0.000143716	2-5
265443_at	AT2G20750	ATEXPB1 (ARABIDOPSIS THALIANA EXPANSIN B1)	2.10521	0.000590391	2-5
267418_at	AT2G35000	zinc finger (C3HC4-type RING finger) family protein	2.10512	5.13414e-06	2-5
262883_at	AT1G64780	ATAMT1;2 (AMMONIUM TRANSPORTER 1;2); ammonium transmembrane transporter	2.1048	0.00106266	2-5
265806_at	AT2G18010	auxin-responsive family protein	2.10179	2.40541e-05	2-5
248092_at	AT5G55170	SUM3 (SMALL UBIQUITIN-LIKE MODIFIER 3)	2.09457	2.31457e-06	2-5
248151_at	AT5G54270	LHCB3 (LIGHT-HARVESTING CHLOROPHYLL BINDING PROTEIN 3)	2.08996	0.0137165	2-5
265511_at	AT2G05540	glycine-rich protein	2.08978	0.00602464	2-5
247189_at	AT5G65390	AGP7 (Arabinogalactan protein 7)	2.0884	4.14239e-05	2-5
262198_at	AT1G53830	ATPME2 (Arabidopsis thaliana pectin methylesterase 2)	2.08553	0.00145671	2-5
249061_at	AT5G44550	integral membrane family protein	2.08087	0.00257371	2-5
264200_at	AT1G22650	beta-fructofuranosidase, putative / invertase, putative / saccharase, putative / beta-fructosidase, putative	2.07972	4.38074e-05	2-5
249383_at	AT5G39860	PRE1 (PACLOBUTRAZOL RESISTANCE1); DNA binding / transcription factor	2.07933	0.00268231	2-5
257814_at	AT3G25110	ATFATA (ARABIDOPSIS FATA ACYL-ACP THIOESTERASE); acyl carrier/ acyl-ACP thioesterase	2.07739	0.000117871	2-5
259834_at	AT1G69570	Dof-type zinc finger domain-containing protein	2.07414	0.013463	2-5
264021_at	AT2G21200	auxin-responsive protein, putative	2.0741	6.78189e-05	2-5
264209_at	AT1G22740	RAB7 (Ras-related protein 7); GTP binding	2.07407	9.75565e-05	2-5
251704_at	AT3G56360	similar to unknown protein [Arabidopsis thaliana] (TAIR:AT5G05250.1); similar to unnamed protein product [Vitis vinifera] (GB:CAO41488.1)	2.07164	0.0013082	2-5
255962_at	AT1G22330	RNA binding	2.06953	8.69444e-05	2-5
252582_at	AT3G45530	DC1 domain-containing protein	2.06695	7.54727e-05	2-5
249596_s_at	AT5G38010;AT5G37950	[AT5G38010, UDP-glucoronosyl/UDP-glucosyl transferase family protein];[AT5G37950, transferase, transferring hexosyl groups]	2.06608	1.61946e-05	2-5
261825_at	AT1G11545	xyloglucan:xyloglucosyl transferase, putative / xyloglucan endotransglycosylase, putative / endo-xyloglucan transferase, putative	2.06551	2.08884e-05	2-5
260676_at	AT1G19450	integral membrane protein, putative / sugar transporter family protein	2.0645	2.21575e-05	2-5
248118_at	AT5G55050	GDSL-motif lipase/hydrolase family protein	2.06436	0.000285768	2-5
260806_at	AT1G78260	RNA recognition motif (RRM)-containing protein	2.06382	0.000140721	2-5
252341_at	AT3G48940	remorin family protein	2.06326	0.000157998	2-5
252098_at	AT3G51330	aspartyl protease family protein	2.06257	6.05996e-05	2-5
254971_at	AT4G10380	NIP5;1/NLM6/NLM8 (NOD26-like intrinsic protein 5;1); boron transporter/ water channel	2.05726	0.000165066	2-5
245556_at	AT4G15400	transferase family protein	2.05503	5.67823e-05	2-5
266334_at	AT2G32380	similar to unknown protein [Arabidopsis thaliana] (TAIR:AT1G05210.1); similar to unnamed protein product [Vitis vinifera] (GB:CAO24140.1); contains InterPro domain Transmembrane protein 97, predicted (InterPro:IPR016964)	2.05383	4.2849e-05	2-5
252605_s_at	AT3G45070;AT3G45080	[AT3G45070, sulfotransferase family protein];[AT3G45080, sulfotransferase family protein]	2.05254	1.5846e-05	2-5
249814_at	AT5G23840	MD-2-related lipid recognition domain-containing protein / ML domain-containing protein	2.04681	0.00994725	2-5
250102_at	AT5G16590	leucine-rich repeat transmembrane protein kinase, putative	2.04514	3.96239e-06	2-5
257645_at	AT3G25790	myb family transcription factor	2.04362	7.62534e-05	2-5
258791_at	AT3G04720	PR4 (PATHOGENESIS-RELATED 4)	2.04127	0.000350166	2-5
266391_at	AT2G41290	strictosidine synthase family protein	2.03948	3.10773e-05	2-5
249358_at	AT5G40510	similar to unknown protein [Arabidopsis thaliana] (TAIR:AT3G27570.1); similar to unnamed protein product [Vitis vinifera] (GB:CAO14698.1); contains InterPro domain Thioredoxin-like fold (InterPro:IPR012336); contains InterPro domain Thioredoxin fold (Inte	2.0387	0.000180807	2-5
250741_at	AT5G05790	myb family transcription factor	2.03852	0.000322597	2-5
250597_at	AT5G07680	ANAC079/ANAC080/ATNAC4 (Arabidopsis NAC domain containing protein 79, Arabidopsis NAC domain containing protein 80); transcription factor	2.03582	0.000481557	2-5
255575_at	AT4G01430	nodulin MtN21 family protein	2.0352	0.000402279	2-5
265573_at	AT2G28200	nucleic acid binding / transcription factor/ zinc ion binding	2.03519	2.55348e-05	2-5
248212_at	AT5G54020	zinc ion binding	2.03352	0.000414523	2-5
253401_at	AT4G32870	similar to unknown protein [Arabidopsis thaliana] (TAIR:AT2G25770.2); similar to unknown protein [Arabidopsis thaliana] (TAIR:AT2G25770.1); similar to unknown [Populus trichocarpa x Populus deltoides] (GB:ABK96434.1); contains domain SSF55961 (SSF55961)	2.02707	0.00107684	2-5
254361_at	AT4G22212	Encodes a defensin-like (DEFL) family protein.	2.026	0.00127482	2-5
255450_at	AT4G02850	phenazine biosynthesis PhzC/PhzF family protein	2.02534	3.78878e-05	2-5
254119_at	AT4G24780	pectate lyase family protein	2.02518	1.56627e-05	2-5
251638_at	AT3G57490	40S ribosomal protein S2 (RPS2D)	2.02418	0.00040091	2-5
245300_at	AT4G16350	CBL6 (CALCINEURIN B-LIKE PROTEIN 6)	2.02318	3.78909e-05	2-5
259332_at	AT3G03830	auxin-responsive protein, putative	2.01798	5.20134e-06	2-5
251124_s_at	AT5G01050;AT5G01040	[AT5G01050, laccase family protein / diphenol oxidase family protein];[AT5G01040, LAC8 (laccase 8); copper ion binding / oxidoreductase]	2.0174	9.35434e-05	2-5
247638_at	AT5G60490	FLA12 (fasciclin-like arabinogalactan-protein 12)	2.01714	5.6012e-05	2-5
262637_at	AT1G06640	2-oxoglutarate-dependent dioxygenase, putative	2.01577	0.00116527	2-5
249675_at	AT5G35940	jacalin lectin family protein	2.01511	0.00334359	2-5
250110_at	AT5G15350	plastocyanin-like domain-containing protein	2.01026	1.19166e-05	2-5
251962_at	AT3G53420	PIP2A (PLASMA MEMBRANE INTRINSIC PROTEIN 2A); water channel	2.00939	0.000528565	2-5
254862_at	AT4G12030	bile acid:sodium symporter family protein	2.00595	0.000314073	2-5
259462_at	AT1G18940	nodulin family protein	2.00355	1.28784e-05	2-5
245276_at	AT4G16780	ATHB-2 (ARABIDOPSIS THALIANA HOMEOBOX PROTEIN 2); DNA binding / transcription factor	2.00216	6.63824e-05	2-5
262646_at	AT1G62800	ASP4 (ASPARTATE AMINOTRANSFERASE 4); catalytic/ pyridoxal phosphate binding / transaminase/ transferase, transferring nitrogenous groups	2.0006	0.000574632	2-5
					145
					116

## Sheet: S3. GO_up
Table S3. Gene Ontology of AEX regulated genes.
Gene Ontology of AEX upregulated genes.
Overrepresentation
Selected statistical test : Hypergeometric test
Selected correction : Benjamini & Hochberg False Discovery Rate (FDR) correction
Selected significance level : 0.05
Testing option : Test cluster versus whole annotation
Number of annotated genes in selection : 407
Number of annotated genes in network/whole annotation : 22304
GO-ID	p-value	corr p-value	x	n	X	N	Description	Genes in test set
50896	9.0748e-20	2.3413e-17	130	31.941	response to stimulus	AT2G41380|AT2G45170|AT4G30960|AT2G15480|AT3G28210|AT4G17500|AT2G38210|AT1G60940|AT4G35770|AT2G26560|AT2G39350|AT4G17260|AT5G49520|AT1G02920|AT5G52640|AT5G54960|AT2G29420|AT1G51760|AT2G15490|AT3G50970|AT1G10170|AT4G37010|AT3G05360|AT1G68850|AT1G33590|AT2G21640|AT5G38900|AT3G30775|AT2G47000|AT5G51830|AT3G26830|AT2G41100|AT5G20830|AT2G19450|AT5G24270|AT1G72900|AT2G47730|AT3G05200|AT4G36040|AT5G39040…
6950	1.3376e-15	1.7255e-13	85	20.8845	response to stress	AT2G45170|AT4G30960|AT5G06730|AT5G27760|AT2G38210|AT1G60940|AT4G35770|AT2G26560|AT4G17260|AT1G76690|AT5G49520|AT1G02920|AT5G52640|AT5G54960|AT3G08970|AT1G51760|AT2G18150|AT3G50970|AT1G10170|AT2G40350|AT5G20250|AT5G57220|AT5G51440|AT4G37010|AT3G05360|AT5G39610|AT3G22370|AT5G07440|AT1G68850|AT1G33590|AT5G38900|AT2G21640|AT3G19580|AT5G58070|AT3G30775|AT1G14550|AT2G18140|AT5G05410|AT1G19020|AT5G59820…
42221	3.8904e-16	6.0224e-14	82	20.1474	response to chemical stimulus	AT2G41380|AT4G11360|AT1G15520|AT4G30960|AT3G28210|AT4G17500|AT5G06730|AT5G27760|AT2G38210|AT4G35770|AT2G26560|AT3G09270|AT5G49520|AT1G02920|AT5G52640|AT5G54960|AT2G29420|AT2G18150|AT3G50970|AT3G53230|AT1G10170|AT5G27420|AT5G39610|AT4G01250|AT5G07440|AT1G68850|AT2G21640|AT1G05560|AT3G19580|AT3G30775|AT1G14550|AT2G18140|AT5G05410|AT2G47000|AT1G19020|AT4G18880|AT2G37430|AT2G32020|AT5G51830|AT5G59820…
9628	7.278e-09	4.6943e-07	51	12.5307	response to abiotic stimulus	AT4G30960|AT2G37970|AT1G60940|AT1G32870|AT2G40880|AT4G17260|AT1G02920|AT5G52640|AT3G08970|AT2G22540|AT3G50970|AT1G10170|AT2G40350|AT5G20250|AT5G51440|AT5G48410|AT5G39610|AT3G22370|AT5G07440|AT3G19580|AT5G58070|AT5G05410|AT2G47000|AT5G59820|AT5G20830|AT2G41100|AT5G03240|AT3G15500|AT2G19450|AT5G24270|AT2G47730|AT4G37580|AT4G11600|AT4G02520|AT2G38470|AT3G50260|AT2G40140|AT5G20230|AT4G37910|AT5G47230…
10033	4.9569e-07	2.2569e-05	43	10.5651	response to organic substance	AT5G59820|AT4G11360|AT1G15520|AT3G26830|AT4G17500|AT3G28210|AT3G15500|AT2G19450|AT2G38210|AT4G35770|AT4G37580|AT3G05200|AT5G49520|AT2G29420|AT3G50260|AT2G38470|AT3G50970|AT3G46600|AT2G23320|AT5G01550|AT2G40140|AT2G40000|AT5G27420|AT5G47230|AT5G50760|AT2G03760|AT4G01250|AT1G18570|AT4G34710|AT5G54500|AT1G05560|AT3G19580|AT2G33710|AT5G54490|AT2G40340|AT3G49530|AT4G17490|AT3G47340|AT1G76680|AT2G47000…
19748	9.8909e-19	1.9139e-16	37	9.09091	secondary metabolic process	AT3G26830|AT5G48180|AT2G29490|AT1G67980|AT2G29470|AT2G47730|AT3G09270|AT1G17170|AT1G02920|AT4G02520|AT2G29420|AT2G38470|AT3G11430|AT3G25820|AT1G69930|AT2G02930|AT1G72680|AT5G57220|AT5G23190|AT2G29460|AT1G62570|AT1G18570|AT1G02930|AT1G59700|AT2G29480|AT1G17180|AT1G74590|AT1G30040|AT1G33030|AT5G62480|AT1G78340|AT2G36790|AT1G69920|AT5G05390|AT5G41040|AT4G34135|AT3G25830
9056	1.9406e-08	1.1554e-06	35	8.59951	catabolic process	AT2G45170|AT5G03240|AT5G48180|AT2G29490|AT2G29470|AT2G47730|AT2G43570|AT3G09270|AT3G16150|AT1G17170|AT1G02920|AT4G02520|AT2G29420|AT1G69930|AT2G02930|AT4G26270|AT2G29460|AT4G20070|AT1G02930|AT5G65110|AT1G59700|AT2G29480|AT3G49160|AT1G17180|AT1G74590|AT5G56630|AT1G30040|AT3G30775|AT5G62480|AT1G78340|AT1G69920|AT4G15420|AT5G05390|AT3G47340|AT2G31260
51704	2.0506e-07	9.92e-06	34	8.35381	multi-organism process	AT3G26830|AT2G15480|AT2G26560|AT2G39350|AT2G47730|AT5G49520|AT1G02920|AT5G52640|AT4G02520|AT3G50260|AT3G08970|AT2G38470|AT2G15490|AT3G50970|AT1G10170|AT2G30750|AT5G57220|AT2G40140|AT2G40000|AT3G53160|AT3G15352|AT1G18570|AT1G02930|AT3G10985|AT3G17700|AT5G38900|AT4G23190|AT3G28740|AT2G35980|AT1G09080|AT4G34131|AT3G49530|AT1G61560|AT4G34135
9607	2.5346e-09	2.1798e-07	33	8.10811	response to biotic stimulus	AT1G15520|AT3G26830|AT2G15480|AT2G26560|AT2G39350|AT2G47730|AT5G49520|AT1G02920|AT5G52640|AT4G02520|AT3G50260|AT2G38470|AT2G15490|AT3G50970|AT1G10170|AT2G30750|AT5G57220|AT2G40140|AT2G40000|AT3G53160|AT3G15352|AT1G18570|AT1G02930|AT3G10985|AT3G17700|AT5G38900|AT4G23190|AT3G28740|AT2G35980|AT4G34131|AT3G49530|AT1G61560|AT4G34135
51707	3.5016e-09	2.4639e-07	32	7.86241	response to other organism	AT3G26830|AT2G15480|AT2G26560|AT2G39350|AT2G47730|AT5G49520|AT1G02920|AT5G52640|AT4G02520|AT3G50260|AT2G38470|AT2G15490|AT3G50970|AT1G10170|AT2G30750|AT5G57220|AT2G40140|AT2G40000|AT3G53160|AT3G15352|AT1G18570|AT1G02930|AT3G10985|AT3G17700|AT5G38900|AT4G23190|AT3G28740|AT2G35980|AT4G34131|AT3G49530|AT1G61560|AT4G34135
44248	2.455e-08	1.3573e-06	30	7.37101	cellular catabolic process	AT2G45170|AT5G03240|AT5G48180|AT2G29490|AT2G29470|AT2G47730|AT3G09270|AT1G17170|AT1G02920|AT4G02520|AT2G29420|AT1G69930|AT2G02930|AT2G29460|AT4G20070|AT1G02930|AT5G65110|AT1G59700|AT2G29480|AT1G17180|AT1G74590|AT1G30040|AT3G30775|AT5G62480|AT1G78340|AT1G69920|AT4G15420|AT5G05390|AT3G47340|AT2G31260
6952	2.4335e-06	9.9134e-05	30	7.37101	defense response	AT3G26830|AT1G72900|AT2G26560|AT2G47730|AT5G49520|AT1G02920|AT5G52640|AT4G02520|AT1G57630|AT3G50260|AT2G38470|AT3G50970|AT1G10170|AT5G57220|AT2G40140|AT2G40000|AT3G54420|AT5G06860|AT3G05360|AT2G03760|AT1G18570|AT1G02930|AT1G66090|AT1G33590|AT5G38900|AT4G23190|AT3G28740|AT2G35980|AT3G49530|AT1G61560
6355	0.00099738	0.01656	28	6.87961	regulation of transcription, DNA-dependent	AT3G61630|AT4G31610|AT5G13080|AT1G33420|AT4G17500|AT5G49450|AT5G49520|AT2G38470|AT3G50260|AT1G10170|AT1G22985|AT2G40350|AT2G23320|AT5G47230|AT2G47520|AT2G30250|AT1G18570|AT4G01250|AT1G67970|AT4G22070|AT3G01970|AT5G10510|AT2G38340|AT2G33710|AT5G24800|AT2G40340|AT4G17490|AT5G05410
51252	0.001054	0.016996	28	6.87961	regulation of RNA metabolic process	AT3G61630|AT4G31610|AT5G13080|AT1G33420|AT4G17500|AT5G49450|AT5G49520|AT2G38470|AT3G50260|AT1G10170|AT1G22985|AT2G40350|AT2G23320|AT5G47230|AT2G47520|AT2G30250|AT1G18570|AT4G01250|AT1G67970|AT4G22070|AT3G01970|AT5G10510|AT2G38340|AT2G33710|AT5G24800|AT2G40340|AT4G17490|AT5G05410
9266	2.8797e-09	2.2289e-07	26	6.38821	response to temperature stimulus	AT5G59820|AT2G41100|AT5G20830|AT2G19450|AT2G47730|AT5G52640|AT4G02520|AT2G38470|AT3G08970|AT3G50260|AT2G22540|AT3G50970|AT2G40350|AT5G20250|AT2G40140|AT5G51440|AT5G47230|AT2G30250|AT3G22370|AT4G34710|AT2G25140|AT1G09080|AT5G58070|AT2G40340|AT3G49530|AT5G05410
9743	1.5524e-12	1.502e-10	22	5.40541	response to carbohydrate stimulus	AT5G59820|AT2G40140|AT4G11360|AT5G27420|AT3G28210|AT4G17500|AT5G47230|AT2G19450|AT4G01250|AT3G05200|AT5G49520|AT3G19580|AT2G33710|AT3G50260|AT2G38470|AT4G17490|AT3G49530|AT3G47340|AT3G46600|AT2G23320|AT4G18880|AT2G37430
6970	3.0839e-06	0.00011935	22	5.40541	response to osmotic stress	AT5G59820|AT4G30960|AT4G37910|AT5G20830|AT2G03760|AT2G30250|AT5G39610|AT2G19450|AT5G24270|AT1G02930|AT1G18570|AT5G07440|AT1G60940|AT4G34710|AT2G47730|AT4G17260|AT1G02920|AT3G19580|AT4G11600|AT4G02520|AT2G38470|AT1G10170
9651	3.3273e-06	0.00012263	21	5.15971	response to salt stress	AT5G59820|AT4G30960|AT4G37910|AT2G30250|AT2G03760|AT5G39610|AT2G19450|AT5G24270|AT1G02930|AT1G18570|AT5G07440|AT1G60940|AT4G34710|AT2G47730|AT4G17260|AT1G02920|AT3G19580|AT4G11600|AT4G02520|AT2G38470|AT1G10170
10035	5.4564e-05	0.0016225	21	5.15971	response to inorganic substance	AT2G41380|AT5G51830|AT4G11360|AT4G37910|AT5G20830|AT3G15352|AT1G02930|AT5G24270|AT5G07440|AT2G26560|AT5G16970|AT3G09270|AT1G02920|AT5G52640|AT5G39040|AT4G11600|AT4G02520|AT1G63440|AT3G53230|AT1G76680|AT5G05410
10200	3.3087e-15	3.6585e-13	20	4.914	response to chitin	AT5G59820|AT2G40140|AT4G11360|AT5G27420|AT3G28210|AT4G17500|AT5G47230|AT4G01250|AT3G05200|AT5G49520|AT3G19580|AT2G33710|AT3G50260|AT2G38470|AT4G17490|AT3G49530|AT3G46600|AT2G23320|AT4G18880|AT2G37430
6979	3.1794e-08	1.6405e-06	20	4.914	response to oxidative stress	AT5G59820|AT2G40000|AT5G20230|AT5G06730|AT5G39610|AT1G02930|AT4G35770|AT1G68850|AT2G21640|AT4G34710|AT4G23190|AT5G16970|AT3G30775|AT1G13340|AT1G14550|AT1G14540|AT2G18140|AT2G18150|AT5G05410|AT1G19020
6725	5.9957e-07	2.5781e-05	20	4.914	cellular aromatic compound metabolic process	AT5G57220|AT5G23190|AT3G26830|AT1G18570|AT2G43820|AT1G67980|AT1G05560|AT1G02880|AT2G44750|AT1G33030|AT3G01650|AT2G36790|AT2G38470|AT5G05390|AT3G11430|AT5G41040|AT1G10170|AT4G34135|AT3G14990|AT1G72680
9404	1.5995e-21	6.1899e-19	19	4.6683	toxin metabolic process	AT2G29460|AT1G02930|AT1G59700|AT2G29490|AT2G29480|AT2G29470|AT2G47730|AT1G17180|AT3G09270|AT1G17170|AT1G02920|AT1G74590|AT1G78340|AT5G62480|AT4G02520|AT1G69920|AT2G29420|AT1G69930|AT2G02930
9407	1.5995e-21	6.1899e-19	19	4.6683	toxin catabolic process	AT2G29460|AT1G02930|AT1G59700|AT2G29490|AT2G29480|AT2G29470|AT2G47730|AT1G17180|AT3G09270|AT1G17170|AT1G02920|AT1G74590|AT1G78340|AT5G62480|AT4G02520|AT1G69920|AT2G29420|AT1G69930|AT2G02930
10038	2.6487e-05	0.00085422	19	4.6683	response to metal ion	AT2G41380|AT5G51830|AT4G11360|AT4G37910|AT5G20830|AT3G15352|AT1G02930|AT5G24270|AT5G07440|AT2G26560|AT5G16970|AT3G09270|AT1G02920|AT5G39040|AT4G11600|AT4G02520|AT1G63440|AT3G53230|AT1G76680
6519	0.00153	0.022773	19	4.6683	cellular amino acid and derivative metabolic process	AT5G23190|AT2G43820|AT1G17960|AT1G67980|AT4G34710|AT1G05560|AT1G33030|AT3G30775|AT2G36790|AT1G69920|AT4G26200|AT3G11430|AT5G05390|AT2G02000|AT3G47340|AT5G41040|AT4G34135|AT1G72680|AT2G02010
46483	0.00018796	0.0042188	17	4.1769	heterocycle metabolic process	AT5G57220|AT3G26830|AT1G18570|AT2G43820|AT2G38230|AT1G05560|AT1G02880|AT2G07671|AT3G25610|AT2G44750|AT3G01650|AT3G30775|AT2G36790|AT2G07698|AT2G38470|AT4G34135|AT3G14990
9409	1.0009e-05	0.00033681	16	3.9312	response to cold	AT5G20250|AT2G40140|AT5G59820|AT5G47230|AT5G20830|AT2G30250|AT2G19450|AT3G22370|AT4G34710|AT2G47730|AT5G58070|AT4G02520|AT3G50260|AT2G38470|AT3G50970|AT3G49530
9617	1.0009e-05	0.00033681	16	3.9312	response to bacterium	AT2G30750|AT5G57220|AT2G40000|AT3G26830|AT3G15352|AT1G18570|AT1G02930|AT4G23190|AT2G47730|AT5G49520|AT1G02920|AT5G52640|AT4G02520|AT3G50260|AT2G38470|AT1G10170
46686	0.00020471	0.0044013	15	3.6855	response to cadmium ion	AT2G41380|AT5G51830|AT4G11360|AT4G37910|AT5G20830|AT1G02930|AT5G07440|AT2G26560|AT5G16970|AT3G09270|AT1G02920|AT4G11600|AT4G02520|AT1G76680|AT3G53230
42742	5.815e-05	0.0016225	13	3.1941	defense response to bacterium	AT5G57220|AT2G40000|AT1G18570|AT1G02930|AT4G23190|AT2G47730|AT5G49520|AT1G02920|AT5G52640|AT4G02520|AT2G38470|AT3G50260|AT1G10170
2376	0.002222	0.02915	13	3.1941	immune system process	AT2G40000|AT3G54420|AT3G05360|AT1G72900|AT1G66090|AT5G38900|AT2G26560|AT4G23190|AT1G02920|AT2G35980|AT1G57630|AT3G49530|AT1G61560
19438	0.00010463	0.002772	12	2.9484	aromatic compound biosynthetic process	AT5G23190|AT3G26830|AT1G33030|AT2G36790|AT2G38470|AT3G11430|AT1G67980|AT5G41040|AT4G34135|AT1G10170|AT1G72680|AT3G14990
6575	0.0011644	0.018393	12	2.9484	cellular amino acid derivative metabolic process	AT5G23190|AT1G33030|AT2G36790|AT1G69920|AT4G26200|AT5G05390|AT3G11430|AT1G67980|AT5G41040|AT4G34135|AT4G34710|AT1G72680
9408	2.9204e-05	0.00090416	11	2.7027	response to heat	AT5G59820|AT5G51440|AT5G52640|AT1G09080|AT5G58070|AT3G08970|AT2G38470|AT2G40340|AT5G05410|AT2G40350|AT2G25140
6790	0.00024592	0.0051443	11	2.7027	sulfur metabolic process	AT5G57220|AT1G02880|AT3G26830|AT2G44750|AT1G62570|AT1G69920|AT4G26200|AT1G18570|AT2G38470|AT5G48180|AT3G14990
42398	0.0012242	0.01895	10	2.457	cellular amino acid derivative biosynthetic process	AT5G23190|AT1G33030|AT2G36790|AT4G26200|AT3G11430|AT1G67980|AT5G41040|AT4G34135|AT4G34710|AT1G72680
34637	0.0013361	0.020277	10	2.457	cellular carbohydrate biosynthetic process	AT5G57220|AT1G51420|AT5G20830|AT1G62570|AT1G18570|AT5G10100|AT5G33290|AT2G18700|AT1G55850|AT5G41040
9698	0.00076419	0.014426	9	2.2113	phenylpropanoid metabolic process	AT5G23190|AT1G33030|AT2G36790|AT5G05390|AT3G11430|AT1G67980|AT5G41040|AT4G34135|AT1G72680
7568	0.00012593	0.0029537	8	1.9656	aging	AT2G35980|AT3G60140|AT2G19450|AT5G39610|AT3G10985|AT1G69490|AT4G35770|AT1G76680
16137	0.00019077	0.0042188	8	1.9656	glycoside metabolic process	AT5G57220|AT1G51420|AT5G20830|AT1G62570|AT1G18570|AT5G10100|AT2G18700|AT5G48180
9699	0.00064317	0.012445	8	1.9656	phenylpropanoid biosynthetic process	AT5G23190|AT1G33030|AT2G36790|AT3G11430|AT1G67980|AT5G41040|AT4G34135|AT1G72680
9611	0.0031042	0.038752	8	1.9656	response to wounding	AT1G76690|AT5G59820|AT5G20230|AT1G01720|AT1G51760|AT4G35770|AT1G76680|AT4G34710
16138	0.00010744	0.002772	7	1.7199	glycoside biosynthetic process	AT5G57220|AT1G51420|AT5G20830|AT1G62570|AT1G18570|AT5G10100|AT2G18700
6767	0.00028689	0.0058435	6	1.4742	water-soluble vitamin metabolic process	AT1G05560|AT1G02880|AT2G44750|AT2G43820|AT2G38230|AT3G14990
6766	0.0010056	0.01656	6	1.4742	vitamin metabolic process	AT1G05560|AT1G02880|AT2G44750|AT2G43820|AT2G38230|AT3G14990
70482	0.0005112	0.010145	4	0.982801	response to oxygen levels	AT5G54960|AT2G47520|AT5G27760|AT5G63790
10150	0.0015813	0.023093	4	0.982801	leaf senescence	AT2G35980|AT5G39610|AT1G69490|AT1G76680
10260	0.0018082	0.025917	4	0.982801	organ senescence	AT2G35980|AT5G39610|AT1G69490|AT1G76680
46351	0.0023277	0.030027	4	0.982801	disaccharide biosynthetic process	AT1G51420|AT5G20830|AT5G10100|AT2G18700
9312	0.003658	0.044238	4	0.982801	oligosaccharide biosynthetic process	AT1G51420|AT5G20830|AT5G10100|AT2G18700
10345	5.8696e-05	0.0016225	3	0.737101	suberin biosynthetic process	AT5G23190|AT3G11430|AT5G41040
6772	0.0001158	0.0028009	3	0.737101	thiamin metabolic process	AT1G02880|AT2G44750|AT3G14990
42723	0.0001158	0.0028009	3	0.737101	thiamin and derivative metabolic process	AT1G02880|AT2G44750|AT3G14990
6536	0.0018903	0.025958	3	0.737101	glutamate metabolic process	AT3G30775|AT2G02000|AT2G02010
9646	0.0018903	0.025958	3	0.737101	response to absence of light	AT5G20230|AT2G41100|AT3G47340
10286	0.0028305	0.035914	3	0.737101	heat acclimation	AT2G40340|AT5G05410|AT2G40350
9636	0.0033908	0.041659	3	0.737101	response to toxin	AT1G63440|AT5G22300|AT1G10170
46655	0.00098448	0.01656	2	0.4914	folic acid metabolic process	AT1G05560|AT2G43820
16098	0.00098448	0.01656	2	0.4914	monoterpenoid metabolic process	AT3G25820|AT3G25830
16099	0.00098448	0.01656	2	0.4914	monoterpenoid biosynthetic process	AT3G25820|AT3G25830
46482	0.00098448	0.01656	2	0.4914	para-aminobenzoic acid metabolic process	AT1G05560|AT2G43820
52546	0.0019452	0.025958	2	0.4914	cell wall pectin metabolic process	AT5G33290|AT5G41040
9759	0.0019452	0.025958	2	0.4914	indole glucosinolate biosynthetic process	AT5G57220|AT1G18570

## Sheet: S3. GO_down
	Table S3
	Gene Ontology of AEX downregulated genes.
Overrepresentation
Selected statistical test : Hypergeometric test
Selected correction : Benjamini & Hochberg False Discovery Rate (FDR) correction
Selected significance level : 0.05
Testing option : Test cluster versus whole annotation
Number of annotated genes in selection : 473
Number of annotated genes in network/whole annotation : 22304
GO-ID	p-value	corr p-value	x	n	X	N	Description	Genes in test set
42221	6.6249e-18	4.4122e-15	94	1710	473	22304	response to chemical stimulus	AT2G37170|AT3G21510|AT4G13790|AT5G19890|AT5G64100|AT1G28130|AT5G56080|AT5G17820|AT1G74670|AT2G21210|AT2G46690|AT5G22410|AT1G18100|AT1G19050|AT1G43160|AT5G18060|AT1G05260|AT4G16780|AT2G18010|AT1G49570|AT2G35000|AT4G36110|AT3G09940|AT1G75580|AT2G37180|AT5G62920|AT1G05240|AT3G03840|AT4G38840|AT4G12030|AT4G12550|AT2G27840|AT1G72430|AT5G15180|AT1G29450|AT1G69040|AT1G29440|AT2G21200|AT1G30870|AT3G61430…
50896	1.6621e-17	5.5348e-15	139	3207	473	22304	response to stimulus	AT2G37170|AT5G19890|AT4G13790|AT1G66280|AT5G56080|AT1G28130|AT5G17820|AT2G46690|AT1G18100|AT1G19050|AT1G43160|AT1G05260|AT4G16780|AT1G66200|AT1G49570|AT4G10270|AT2G35000|AT1G70850|AT1G75580|AT5G62920|AT2G37180|AT1G66270|AT4G16260|AT1G05240|AT3G03840|AT4G38840|AT5G20150|AT4G12550|AT5G42500|AT1G51470|AT1G29450|AT5G15180|AT1G29440|AT2G23620|AT3G61430|AT4G10380|AT2G15620|AT2G44110|AT5G46050|AT1G05250…
71555	1.4375e-15	3.1912e-13	26	165	473	22304	cell wall organization	AT5G04960|AT3G54590|AT1G53830|AT4G38400|AT3G45970|AT3G29030|AT1G10550|AT2G47550|AT1G12560|AT1G02810|AT2G24980|AT5G06630|AT4G13390|AT3G10710|AT2G45220|AT2G18800|AT1G23720|AT4G08410|AT4G17030|AT5G35190|AT5G04970|AT1G11580|AT1G62980|AT5G06640|AT2G20750|AT5G56320
9733	7.426e-14	1.2364e-11	31	282	473	22304	response to auxin stimulus	AT4G13790|AT4G34760|AT3G03830|AT1G28130|AT2G46690|AT2G21210|AT2G45210|AT4G38860|AT5G18060|AT4G16780|AT4G31320|AT2G18010|AT1G52830|AT1G29510|AT4G36110|AT1G75580|AT4G34750|AT3G03840|AT4G38840|AT1G74660|AT1G29430|AT4G12550|AT1G72430|AT1G29450|AT1G29440|AT5G27780|AT2G21200|AT3G12830|AT4G34770|AT1G29500|AT2G21220
71554	3.3291e-13	4.4344e-11	29	260	473	22304	cell wall organization or biogenesis	AT5G04960|AT3G54590|AT2G43600|AT1G53830|AT4G38400|AT3G45970|AT3G29030|AT1G10550|AT2G47550|AT1G12560|AT1G56680|AT1G02810|AT2G24980|AT5G06630|AT4G13390|AT3G10710|AT2G18800|AT2G45220|AT1G23720|AT4G08410|AT4G17030|AT5G35190|AT5G04970|AT1G14080|AT1G11580|AT1G62980|AT5G06640|AT2G20750|AT5G56320
9664	5.0964e-13	5.6571e-11	17	78	473	22304	plant-type cell wall organization	AT4G08410|AT1G23720|AT4G17030|AT3G54590|AT5G35190|AT4G38400|AT3G45970|AT3G29030|AT1G10550|AT1G12560|AT1G62980|AT5G06640|AT2G24980|AT5G06630|AT4G13390|AT2G20750|AT5G56320
9725	6.9251e-12	6.5888e-10	49	767	473	22304	response to hormone stimulus	AT4G13790|AT3G21510|AT1G28130|AT1G74670|AT2G46690|AT2G21210|AT1G18100|AT1G19050|AT1G43160|AT4G16780|AT5G18060|AT2G18010|AT4G36110|AT5G62920|AT1G75580|AT3G03840|AT4G38840|AT4G12550|AT1G72430|AT1G29450|AT1G69040|AT1G29440|AT2G21200|AT1G13420|AT5G46050|AT4G34770|AT4G34760|AT3G03830|AT2G01830|AT3G02850|AT3G11280|AT3G57040|AT2G45210|AT4G38860|AT2G36830|AT4G31320|AT1G52830|AT1G29510|AT4G34750|AT5G59780…
9719	1.3062e-11	1.0874e-09	51	835	473	22304	response to endogenous stimulus	AT4G13790|AT3G21510|AT1G28130|AT1G74670|AT2G46690|AT2G21210|AT1G18100|AT1G19050|AT1G43160|AT4G16780|AT5G18060|AT2G18010|AT3G09940|AT4G36110|AT5G62920|AT1G75580|AT3G03840|AT4G38840|AT4G12030|AT4G12550|AT1G72430|AT1G29450|AT1G69040|AT1G29440|AT2G21200|AT1G13420|AT5G46050|AT4G34770|AT4G34760|AT3G03830|AT2G01830|AT3G02850|AT3G11280|AT3G57040|AT2G45210|AT4G38860|AT2G36830|AT4G31320|AT1G52830|AT1G29510…
42545	2.4212e-10	1.7917e-08	18	128	473	22304	cell wall modification	AT2G18800|AT2G45220|AT5G04960|AT4G17030|AT5G04970|AT1G53830|AT4G38400|AT3G45970|AT3G29030|AT1G10550|AT1G11580|AT2G47550|AT1G12560|AT1G62980|AT1G02810|AT3G10710|AT2G20750|AT5G56320
10033	1.1435e-09	7.616e-08	54	1037	473	22304	response to organic substance	AT4G13790|AT3G21510|AT1G28130|AT1G74670|AT2G46690|AT2G21210|AT1G18100|AT1G19050|AT1G43160|AT5G18060|AT4G16780|AT2G18010|AT2G35000|AT3G09940|AT4G36110|AT5G62920|AT1G75580|AT3G03840|AT4G38840|AT4G12030|AT4G12550|AT2G27840|AT1G72430|AT1G29450|AT1G69040|AT1G29440|AT2G21200|AT1G13420|AT5G46050|AT4G34770|AT5G67450|AT2G01830|AT4G34760|AT3G03830|AT3G02850|AT3G11280|AT3G57040|AT2G45210|AT4G38860|AT2G36830…
6810	2.438e-09	1.4761e-07	68	1502	473	22304	transport	AT2G37170|AT1G80830|AT4G22460|AT2G25810|AT4G12520|AT1G72150|AT4G34580|AT3G24300|AT1G48750|AT1G22530|AT3G55150|AT3G45660|AT5G47450|AT4G27140|AT3G18280|AT2G37180|AT1G22740|AT2G38170|AT4G12510|AT4G22610|AT4G12030|AT4G12550|AT5G07110|AT4G17340|AT5G60860|AT3G53980|AT3G22570|AT3G61430|AT4G10380|AT5G46050|AT5G59520|AT5G26200|AT5G43370|AT4G23400|AT4G25220|AT5G60660|AT3G02850|AT5G05960|AT2G24610|AT3G45700…
71669	2.7109e-09	1.5046e-07	17	131	473	22304	plant-type cell wall organization or biogenesis	AT4G08410|AT1G23720|AT4G17030|AT3G54590|AT5G35190|AT4G38400|AT3G45970|AT3G29030|AT1G10550|AT1G12560|AT1G62980|AT5G06640|AT2G24980|AT5G06630|AT4G13390|AT2G20750|AT5G56320
51234	3.3696e-09	1.7263e-07	68	1514	473	22304	establishment of localization	AT2G37170|AT1G80830|AT4G22460|AT2G25810|AT4G12520|AT1G72150|AT4G34580|AT3G24300|AT1G48750|AT1G22530|AT3G55150|AT3G45660|AT5G47450|AT4G27140|AT3G18280|AT2G37180|AT1G22740|AT2G38170|AT4G12510|AT4G22610|AT4G12030|AT4G12550|AT5G07110|AT4G17340|AT5G60860|AT3G53980|AT3G22570|AT3G61430|AT4G10380|AT5G46050|AT5G59520|AT5G26200|AT5G43370|AT4G23400|AT4G25220|AT5G60660|AT3G02850|AT5G05960|AT2G24610|AT3G45700…
15698	4.8971e-09	2.3296e-07	11	49	473	22304	inorganic anion transport	AT1G78000|AT3G23430|AT1G32450|AT3G45650|AT4G10380|AT2G38940|AT3G54700|AT4G19030|AT5G43350|AT3G27170|AT5G43370
19748	1.1142e-08	4.9469e-07	26	330	473	22304	secondary metabolic process	AT5G54160|AT3G19710|AT4G13770|AT1G27140|AT1G53680|AT5G01050|AT1G66800|AT5G48000|AT2G30210|AT4G11210|AT2G41290|AT5G47990|AT1G18140|AT4G15340|AT4G11190|AT4G12030|AT3G19450|AT2G39430|AT5G20550|AT3G21230|AT1G47600|AT1G49860|AT3G21240|AT1G74090|AT5G48010|AT5G23020
51179	1.3002e-08	5.4123e-07	68	1566	473	22304	localization	AT2G37170|AT1G80830|AT4G22460|AT2G25810|AT4G12520|AT1G72150|AT4G34580|AT3G24300|AT1G48750|AT1G22530|AT3G55150|AT3G45660|AT5G47450|AT4G27140|AT3G18280|AT2G37180|AT1G22740|AT2G38170|AT4G12510|AT4G22610|AT4G12030|AT4G12550|AT5G07110|AT4G17340|AT5G60860|AT3G53980|AT3G22570|AT3G61430|AT4G10380|AT5G46050|AT5G59520|AT5G26200|AT5G43370|AT4G23400|AT4G25220|AT5G60660|AT3G02850|AT5G05960|AT2G24610|AT3G45700…
6820	1.5014e-08	5.8818e-07	12	67	473	22304	anion transport	AT3G62270|AT1G78000|AT3G23430|AT1G32450|AT3G45650|AT4G10380|AT2G38940|AT3G54700|AT4G19030|AT5G43350|AT3G27170|AT5G43370
6979	1.7032e-08	6.3018e-07	22	247	473	22304	response to oxidative stress	AT5G19890|AT5G64100|AT3G49960|AT5G42180|AT2G39040|AT1G05240|AT5G17820|AT4G30170|AT4G21960|AT2G18980|AT5G67400|AT5G15180|AT3G17790|AT1G34510|AT5G22410|AT1G30870|AT1G44970|AT4G26010|AT4G21830|AT1G49570|AT1G05250|AT3G01190
10683	1.9976e-07	7.0021e-06	4	4	473	22304	tricyclic triterpenoid metabolic process	AT5G47990|AT4G15340|AT5G48000|AT5G48010
6950	3.7938e-07	1.2633e-05	72	1853	473	22304	response to stress	AT2G37170|AT5G19890|AT5G64100|AT1G66280|AT5G17820|AT1G70890|AT5G22410|AT1G43160|AT1G05260|AT1G66200|AT1G49570|AT4G10270|AT2G35000|AT1G70850|AT3G09940|AT2G37180|AT5G38940|AT1G66270|AT4G16260|AT2G38170|AT1G05240|AT4G38840|AT5G20150|AT4G12030|AT5G42500|AT1G51470|AT5G15180|AT1G47600|AT2G23620|AT3G61430|AT1G30870|AT3G21240|AT3G25930|AT2G44110|AT5G46050|AT1G05250|AT5G67450|AT5G43370|AT2G01830|AT5G42180…
6811	4.1369e-07	1.312e-05	24	345	473	22304	ion transport	AT1G80830|AT3G24290|AT3G23430|AT2G38170|AT3G24450|AT4G12030|AT2G38940|AT3G02850|AT4G19030|AT3G24300|AT3G27170|AT2G24610|AT1G64780|AT3G62270|AT2G32270|AT1G78000|AT3G45650|AT1G32450|AT4G10380|AT4G19680|AT3G54700|AT5G43350|AT5G59520|AT5G43370
9827	4.4143e-07	1.3363e-05	9	46	473	22304	plant-type cell wall modification	AT1G62980|AT4G17030|AT4G38400|AT3G45970|AT3G29030|AT1G10550|AT1G12560|AT2G20750|AT5G56320
9828	5.488e-07	1.5891e-05	8	35	473	22304	plant-type cell wall loosening	AT1G62980|AT4G17030|AT4G38400|AT3G45970|AT3G29030|AT1G12560|AT2G20750|AT5G56320
6833	9.6939e-07	2.5825e-05	5	10	473	22304	water transport	AT2G37170|AT3G53420|AT3G16240|AT3G61430|AT2G36830
42044	9.6939e-07	2.5825e-05	5	10	473	22304	fluid transport	AT2G37170|AT3G53420|AT3G16240|AT3G61430|AT2G36830
6869	1.3495e-06	3.4567e-05	14	137	473	22304	lipid transport	AT4G22460|AT3G18280|AT4G12510|AT4G22610|AT4G12520|AT4G12550|AT5G05960|AT1G48750|AT3G53980|AT3G22570|AT5G01870|AT5G46890|AT4G27140|AT5G46900
9735	2.7683e-06	6.8285e-05	10	72	473	22304	response to cytokinin stimulus	AT5G62920|AT3G21510|AT2G01830|AT1G19050|AT1G13420|AT1G74660|AT3G48100|AT4G16780|AT3G57040|AT1G69040
10876	5.0139e-06	0.00011926	14	153	473	22304	lipid localization	AT4G22460|AT3G18280|AT4G12510|AT4G22610|AT4G12520|AT4G12550|AT5G05960|AT1G48750|AT3G53980|AT3G22570|AT5G01870|AT5G46890|AT4G27140|AT5G46900
6817	7.178e-06	0.00016485	5	14	473	22304	phosphate transport	AT3G23430|AT2G38940|AT3G54700|AT5G43350|AT5G43370
80003	9.4784e-06	0.00020844	3	3	473	22304	thalianol metabolic process	AT5G47990|AT5G48000|AT5G48010
6575	9.7022e-06	0.00020844	17	231	473	22304	cellular amino acid derivative metabolic process	AT5G54160|AT1G56430|AT5G04950|AT5G56080|AT1G18140|AT4G11190|AT3G19450|AT2G39430|AT5G20550|AT1G27140|AT3G21230|AT5G01050|AT1G66800|AT3G21240|AT4G11210|AT2G30210|AT1G77330
9698	2.7185e-05	0.00056578	12	133	473	22304	phenylpropanoid metabolic process	AT5G54160|AT5G01050|AT1G66800|AT1G18140|AT3G21240|AT4G11190|AT3G19450|AT4G11210|AT2G30210|AT2G39430|AT5G20550|AT3G21230
9826	3.0001e-05	0.00058766	14	179	473	22304	unidimensional cell growth	AT4G17030|AT1G72150|AT4G38400|AT4G34580|AT3G45970|AT3G29030|AT1G12560|AT1G62980|AT5G49270|AT5G39860|AT4G16780|AT1G12040|AT2G20750|AT5G56320
60560	3.0001e-05	0.00058766	14	179	473	22304	developmental growth involved in morphogenesis	AT4G17030|AT1G72150|AT4G38400|AT4G34580|AT3G45970|AT3G29030|AT1G12560|AT1G62980|AT5G49270|AT5G39860|AT4G16780|AT1G12040|AT2G20750|AT5G56320
30418	3.7314e-05	0.00067529	3	4	473	22304	nicotianamine biosynthetic process	AT1G56430|AT5G04950|AT5G56080
30417	3.7314e-05	0.00067529	3	4	473	22304	nicotianamine metabolic process	AT1G56430|AT5G04950|AT5G56080
16138	3.7516e-05	0.00067529	8	60	473	22304	glycoside biosynthetic process	AT3G43190|AT5G51460|AT1G78090|AT4G12030|AT3G19710|AT4G13770|AT1G74090|AT5G23020
16049	5.8601e-05	0.0010271	16	240	473	22304	cell growth	AT3G21510|AT4G17030|AT1G72150|AT4G38400|AT4G34580|AT3G45970|AT3G29030|AT1G10550|AT1G12560|AT1G62980|AT5G49270|AT5G39860|AT4G16780|AT1G12040|AT2G20750|AT5G56320
15695	9.1813e-05	0.0015287	3	5	473	22304	organic cation transport	AT1G64780|AT3G24290|AT3G24300
15696	9.1813e-05	0.0015287	3	5	473	22304	ammonium transport	AT1G64780|AT3G24290|AT3G24300
16137	9.5381e-05	0.0015494	9	87	473	22304	glycoside metabolic process	AT1G47600|AT3G43190|AT5G51460|AT1G78090|AT4G12030|AT3G19710|AT4G13770|AT1G74090|AT5G23020
8361	0.00011407	0.0017669	16	254	473	22304	regulation of cell size	AT3G21510|AT4G17030|AT1G72150|AT4G38400|AT4G34580|AT3G45970|AT3G29030|AT1G10550|AT1G12560|AT1G62980|AT5G49270|AT5G39860|AT4G16780|AT1G12040|AT2G20750|AT5G56320
48589	0.0001174	0.0017669	14	203	473	22304	developmental growth	AT4G17030|AT1G72150|AT4G38400|AT4G34580|AT3G45970|AT3G29030|AT1G12560|AT1G62980|AT5G49270|AT5G39860|AT4G16780|AT1G12040|AT2G20750|AT5G56320
32535	0.00011939	0.0017669	16	255	473	22304	regulation of cellular component size	AT3G21510|AT4G17030|AT1G72150|AT4G38400|AT4G34580|AT3G45970|AT3G29030|AT1G10550|AT1G12560|AT1G62980|AT5G49270|AT5G39860|AT4G16780|AT1G12040|AT2G20750|AT5G56320
90066	0.00011939	0.0017669	16	255	473	22304	regulation of anatomical structure size	AT3G21510|AT4G17030|AT1G72150|AT4G38400|AT4G34580|AT3G45970|AT3G29030|AT1G10550|AT1G12560|AT1G62980|AT5G49270|AT5G39860|AT4G16780|AT1G12040|AT2G20750|AT5G56320
44262	0.00013512	0.0019563	22	428	473	22304	cellular carbohydrate metabolic process	AT5G57540|AT5G51460|AT1G78090|AT4G28850|AT5G66280|AT4G12030|AT3G01260|AT4G15290|AT3G19710|AT4G13770|AT1G11545|AT1G24280|AT4G25820|AT5G57530|AT1G47600|AT3G43190|AT1G05570|AT1G65310|AT4G20460|AT1G74090|AT5G23020|AT5G24410
9736	0.00015877	0.002203	6	39	473	22304	cytokinin mediated signaling pathway	AT5G62920|AT3G21510|AT2G01830|AT1G19050|AT3G48100|AT3G57040
71368	0.00015877	0.002203	6	39	473	22304	cellular response to cytokinin stimulus	AT5G62920|AT3G21510|AT2G01830|AT1G19050|AT3G48100|AT3G57040
6722	0.00016884	0.0022949	4	14	473	22304	triterpenoid metabolic process	AT5G47990|AT4G15340|AT5G48000|AT5G48010
902	0.00018407	0.0024519	15	238	473	22304	cell morphogenesis	AT4G17030|AT1G72150|AT4G38400|AT4G34580|AT3G45970|AT3G29030|AT1G12560|AT1G62980|AT5G49270|AT5G39860|AT1G62440|AT4G16780|AT1G12040|AT2G20750|AT5G56320
9831	0.00019113	0.002496	5	26	473	22304	plant-type cell wall modification involved in multidimensional cell growth	AT1G62980|AT3G29030|AT1G10550|AT1G12560|AT5G56320
6970	0.00025972	0.0033264	20	388	473	22304	response to osmotic stress	AT3G09940|AT2G17820|AT5G38940|AT2G37180|AT1G66270|AT1G66280|AT3G04720|AT4G16260|AT2G38170|AT1G51470|AT1G47600|AT2G38390|AT2G38380|AT4G40010|AT1G43160|AT1G05260|AT5G46050|AT1G66200|AT3G25780|AT5G67450
42547	0.00027577	0.0034653	5	28	473	22304	cell wall modification involved in multidimensional cell growth	AT1G62980|AT3G29030|AT1G10550|AT1G12560|AT5G56320
42398	0.00030261	0.0037323	12	171	473	22304	cellular amino acid derivative biosynthetic process	AT1G56430|AT5G54160|AT5G04950|AT1G66800|AT5G56080|AT4G11190|AT3G19450|AT4G11210|AT1G77330|AT2G39430|AT5G20550|AT3G21230
9808	0.00031415	0.003804	6	44	473	22304	lignin metabolic process	AT5G54160|AT5G01050|AT1G66800|AT1G18140|AT3G19450|AT2G30210
40007	0.00033089	0.0039353	16	279	473	22304	growth	AT3G21510|AT4G17030|AT1G72150|AT4G38400|AT4G34580|AT3G45970|AT3G29030|AT1G10550|AT1G12560|AT1G62980|AT5G49270|AT5G39860|AT4G16780|AT1G12040|AT2G20750|AT5G56320
16143	0.00035606	0.0040193	6	45	473	22304	S-glycoside metabolic process	AT1G47600|AT4G12030|AT3G19710|AT4G13770|AT1G74090|AT5G23020
19757	0.00035606	0.0040193	6	45	473	22304	glycosinolate metabolic process	AT1G47600|AT4G12030|AT3G19710|AT4G13770|AT1G74090|AT5G23020
19760	0.00035606	0.0040193	6	45	473	22304	glucosinolate metabolic process	AT1G47600|AT4G12030|AT3G19710|AT4G13770|AT1G74090|AT5G23020
16144	0.00038616	0.0041481	5	30	473	22304	S-glycoside biosynthetic process	AT4G12030|AT3G19710|AT4G13770|AT1G74090|AT5G23020
19758	0.00038616	0.0041481	5	30	473	22304	glycosinolate biosynthetic process	AT4G12030|AT3G19710|AT4G13770|AT1G74090|AT5G23020
19761	0.00038616	0.0041481	5	30	473	22304	glucosinolate biosynthetic process	AT4G12030|AT3G19710|AT4G13770|AT1G74090|AT5G23020
9769	0.0004488	0.0046704	2	2	473	22304	photosynthesis, light harvesting in photosystem II	AT2G34430|AT2G34420
10263	0.0004488	0.0046704	2	2	473	22304	tricyclic triterpenoid biosynthetic process	AT4G15340|AT5G48010
32989	0.00047271	0.0048435	15	260	473	22304	cellular component morphogenesis	AT4G17030|AT1G72150|AT4G38400|AT4G34580|AT3G45970|AT3G29030|AT1G12560|AT1G62980|AT5G49270|AT5G39860|AT1G62440|AT4G16780|AT1G12040|AT2G20750|AT5G56320
15833	0.00058621	0.0058271	7	68	473	22304	peptide transport	AT1G72140|AT3G45660|AT1G32450|AT3G45650|AT5G46050|AT3G45710|AT3G45700
6857	0.00058621	0.0058271	7	68	473	22304	oligopeptide transport	AT1G72140|AT3G45660|AT1G32450|AT3G45650|AT5G46050|AT3G45710|AT3G45700
6725	0.00063093	0.0061794	16	296	473	22304	cellular aromatic compound metabolic process	AT5G54160|AT1G75450|AT4G39030|AT1G18140|AT4G11190|AT3G19450|AT2G39430|AT5G20550|AT3G21230|AT2G23600|AT5G01050|AT2G23620|AT1G66800|AT3G21240|AT4G11210|AT2G30210
9098	0.00072378	0.006986	3	9	473	22304	leucine biosynthetic process	AT3G58990|AT2G43100|AT5G23020
9651	0.0007407	0.0070473	18	360	473	22304	response to salt stress	AT3G09940|AT5G38940|AT1G66270|AT1G66280|AT3G04720|AT4G16260|AT2G38170|AT1G51470|AT1G47600|AT2G38390|AT2G38380|AT4G40010|AT1G43160|AT1G05260|AT5G46050|AT1G66200|AT3G25780|AT5G67450
9765	0.00089741	0.008418	4	21	473	22304	photosynthesis, light harvesting	AT2G34430|AT2G34420|AT2G05070|AT3G54890
48869	0.0010869	0.010054	20	435	473	22304	cellular developmental process	AT2G03720|AT4G17030|AT1G72150|AT4G38400|AT4G34580|AT3G62680|AT3G45970|AT3G29030|AT1G12560|AT2G22860|AT1G62980|AT1G19050|AT4G33790|AT5G49270|AT5G39860|AT1G62440|AT4G16780|AT1G12040|AT2G20750|AT5G56320
15700	0.0013275	0.011815	2	3	473	22304	arsenite transport	AT4G10380|AT4G19030
22622	0.0013305	0.011815	13	230	473	22304	root system development	AT2G18800|AT5G47990|AT2G03720|AT2G01830|AT4G12550|AT4G34580|AT3G62680|AT5G49270|AT1G13300|AT4G16780|AT5G48000|AT1G12040|AT5G48010
48364	0.0013305	0.011815	13	230	473	22304	root development	AT2G18800|AT5G47990|AT2G03720|AT2G01830|AT4G12550|AT4G34580|AT3G62680|AT5G49270|AT1G13300|AT4G16780|AT5G48000|AT1G12040|AT5G48010
9696	0.0013774	0.012071	3	11	473	22304	salicylic acid metabolic process	AT2G23600|AT2G23620|AT4G39030
6519	0.0016444	0.014171	21	483	473	22304	cellular amino acid and derivative metabolic process	AT5G54160|AT1G56430|AT5G04950|AT3G58990|AT5G56080|AT1G18140|AT4G11190|AT3G19450|AT2G39430|AT5G20550|AT1G27140|AT3G21230|AT1G62800|AT5G01050|AT1G66800|AT3G21240|AT2G43100|AT4G11210|AT1G77330|AT2G30210|AT5G23020
10218	0.0016774	0.014171	5	41	473	22304	response to far red light	AT4G13790|AT2G05100|AT3G54890|AT3G27690|AT4G16780
9699	0.0016809	0.014171	8	104	473	22304	phenylpropanoid biosynthetic process	AT5G54160|AT1G66800|AT4G11190|AT3G19450|AT4G11210|AT2G39430|AT5G20550|AT3G21230
46271	0.0018078	0.014864	3	12	473	22304	phenylpropanoid catabolic process	AT5G01050|AT1G18140|AT2G30210
46274	0.0018078	0.014864	3	12	473	22304	lignin catabolic process	AT5G01050|AT1G18140|AT2G30210
9628	0.0020346	0.016525	40	1168	473	22304	response to abiotic stimulus	AT2G37170|AT4G13790|AT2G01830|AT1G66280|AT3G27690|AT4G13770|AT2G38380|AT3G53420|AT1G43160|AT1G05260|AT4G16780|AT1G66200|AT3G25780|AT1G52830|AT3G09940|AT2G17820|AT5G38940|AT2G37180|AT1G66270|AT3G04720|AT2G42870|AT4G16260|AT2G38170|AT3G54890|AT4G38840|AT1G74660|AT1G51470|AT1G73330|AT1G47600|AT2G38390|AT2G05100|AT5G39860|AT3G45650|AT4G40010|AT3G61430|AT3G21240|AT4G20260|AT3G48100|AT5G46050|AT5G67450
6073	0.0021354	0.01706	8	108	473	22304	cellular glucan metabolic process	AT5G57540|AT1G05570|AT4G28850|AT1G65310|AT4G15290|AT1G11545|AT4G25820|AT5G57530
9639	0.0021517	0.01706	10	159	473	22304	response to red or far red light	AT4G13790|AT2G05100|AT5G39860|AT2G42870|AT3G54890|AT1G74660|AT3G27690|AT3G48100|AT4G16780|AT1G52830
10054	0.0023078	0.017508	5	44	473	22304	trichoblast differentiation	AT2G03720|AT5G49270|AT3G62680|AT4G34580|AT1G12040
6551	0.0023133	0.017508	3	13	473	22304	leucine metabolic process	AT3G58990|AT2G43100|AT5G23020
9082	0.0023133	0.017508	3	13	473	22304	branched chain family amino acid biosynthetic process	AT3G58990|AT2G43100|AT5G23020
6829	0.0023133	0.017508	3	13	473	22304	zinc ion transport	AT2G32270|AT4G19680|AT5G59520
44042	0.0025355	0.018949	8	111	473	22304	glucan metabolic process	AT5G57540|AT1G05570|AT4G28850|AT1G65310|AT4G15290|AT1G11545|AT4G25820|AT5G57530
65008	0.0025681	0.018949	23	569	473	22304	regulation of biological quality	AT1G80830|AT1G75450|AT3G21510|AT4G17030|AT1G28130|AT2G38170|AT1G72150|AT4G38400|AT4G34580|AT3G45970|AT3G29030|AT1G10550|AT1G12560|AT3G17790|AT2G30540|AT1G62980|AT5G49270|AT5G39860|AT4G16780|AT1G06830|AT1G12040|AT2G20750|AT5G56320
46713	0.0026176	0.018949	2	4	473	22304	boron transport	AT4G10380|AT2G47160
15840	0.0026176	0.018949	2	4	473	22304	urea transport	AT3G16240|AT2G36830
9825	0.0028139	0.020151	5	46	473	22304	multidimensional cell growth	AT1G62980|AT3G29030|AT1G10550|AT1G12560|AT5G56320
31669	0.0029921	0.021199	8	114	473	22304	cellular response to nutrient levels	AT1G78000|AT1G66270|AT1G13300|AT3G23430|AT4G10380|AT5G20150|AT5G43350|AT5G43370
34637	0.0039507	0.027696	10	173	473	22304	cellular carbohydrate biosynthetic process	AT3G43190|AT1G05570|AT5G51460|AT1G78090|AT4G12030|AT4G15290|AT3G19710|AT4G13770|AT1G74090|AT5G23020
41	0.0040592	0.028161	5	50	473	22304	transition metal ion transport	AT1G80830|AT2G32270|AT3G24450|AT4G19680|AT5G59520
42886	0.0043015	0.029066	2	5	473	22304	amide transport	AT3G16240|AT2G36830
9806	0.0043206	0.029066	3	16	473	22304	lignan metabolic process	AT4G11190|AT4G11210|AT2G39430
9807	0.0043206	0.029066	3	16	473	22304	lignan biosynthetic process	AT4G11190|AT4G11210|AT2G39430
10015	0.0051467	0.033948	7	99	473	22304	root morphogenesis	AT2G01830|AT2G03720|AT5G49270|AT3G62680|AT4G34580|AT4G12550|AT1G12040
5975	0.0051483	0.033948	28	782	473	22304	carbohydrate metabolic process	AT1G78090|AT5G66280|AT4G15290|AT3G19710|AT4G13770|AT5G57530|AT4G25820|AT1G05650|AT1G05570|AT2G43880|AT5G24410|AT5G57540|AT5G51460|AT4G28850|AT1G22880|AT4G12030|AT3G01260|AT1G48930|AT4G02130|AT1G11545|AT1G24280|AT1G47600|AT3G43190|AT1G05660|AT1G65310|AT4G20460|AT1G74090|AT5G23020
10053	0.005221	0.03409	5	53	473	22304	root epidermal cell differentiation	AT2G03720|AT5G49270|AT3G62680|AT4G34580|AT1G12040
9267	0.0054358	0.035148	7	100	473	22304	cellular response to starvation	AT1G78000|AT1G66270|AT1G13300|AT3G23430|AT5G20150|AT5G43350|AT5G43370
31667	0.0054886	0.035148	8	126	473	22304	response to nutrient levels	AT1G78000|AT1G66270|AT1G13300|AT3G23430|AT4G10380|AT5G20150|AT5G43350|AT5G43370
10114	0.0056557	0.035873	5	54	473	22304	response to red light	AT4G13790|AT2G05100|AT3G54890|AT3G27690|AT3G48100
71496	0.0060252	0.037502	8	128	473	22304	cellular response to external stimulus	AT1G78000|AT1G66270|AT1G13300|AT3G23430|AT4G10380|AT5G20150|AT5G43350|AT5G43370
31668	0.0060252	0.037502	8	128	473	22304	cellular response to extracellular stimulus	AT1G78000|AT1G66270|AT1G13300|AT3G23430|AT4G10380|AT5G20150|AT5G43350|AT5G43370
55071	0.0063618	0.039231	2	6	473	22304	manganese ion homeostasis	AT1G80830|AT2G38170
16036	0.0070645	0.043165	6	80	473	22304	cellular response to phosphate starvation	AT1G66270|AT1G13300|AT3G23430|AT5G20150|AT5G43350|AT5G43370
19439	0.0071323	0.043183	3	19	473	22304	aromatic compound catabolic process	AT5G01050|AT1G18140|AT2G30210
9653	0.0072948	0.043769	20	515	473	22304	anatomical structure morphogenesis	AT2G01830|AT2G03720|AT4G17030|AT1G72150|AT3G62680|AT4G12550|AT4G38400|AT4G34580|AT3G45970|AT3G29030|AT1G12560|AT2G22860|AT1G62980|AT5G49270|AT5G39860|AT1G62440|AT4G16780|AT1G12040|AT2G20750|AT5G56320
42594	0.0074324	0.044196	7	106	473	22304	response to starvation	AT1G78000|AT1G66270|AT1G13300|AT3G23430|AT5G20150|AT5G43350|AT5G43370
30001	0.0081582	0.048083	9	163	473	22304	metal ion transport	AT1G80830|AT2G32270|AT2G38170|AT3G24450|AT4G19680|AT4G12030|AT3G02850|AT5G59520|AT2G24610
10167	0.0082605	0.048259	3	20	473	22304	response to nitrate	AT1G32450|AT1G78050|AT2G15620

## Sheet: S4a. H2O2
Table S4. Common genes regulated by AEX and other arrays.
A. Common genes of H2O2 (Davletova et al., 2005) and AEX arrays.
Both up				Both down				H2O2 down; AEX up				H2O2 up; AEX down
Locus Identifier	Annotation	Fold change by AEX		Locus Identifier	Annotation	Fold change by AEX		Locus Identifier	Annotation	Fold change by AEX		Locus Identifier	Annotation	Fold change by AEX
AT5G43450	2-oxoglutarate-dependent dioxygenase, putative	34.0081		AT5G15410	DND1 (DEFENSE NO DEATH 1); calcium channel/ calmodulin binding / cation channel/ cyclic nucleotide binding / inward rectifier potassium channel	2.40981		AT2G47140	short-chain dehydrogenase/reductase (SDR) family protein	3.32946		AT3G03640	GLUC (Beta-glucosidase homolog); hydrolase, hydrolyzing O-glycosyl compounds	3.74212
AT1G05680	UDP-glucoronosyl/UDP-glucosyl transferase family protein	29.9629		AT5G35190	proline-rich extensin-like family protein	8.39358
AT1G26380	FAD-binding domain-containing protein	26.1786		AT5G67400	peroxidase 73 (PER73) (P73) (PRXR11)	9.76163
AT4G37370	CYP81D8 (cytochrome P450, family 81, subfamily D, polypeptide 8); oxygen binding	26.1353		AT5G57530	xyloglucan:xyloglucosyl transferase, putative / xyloglucan endotransglycosylase, putative / endo-xyloglucan transferase, putative	8.12011
AT2G26560	PLP2 (PHOSPHOLIPASE A 2A); nutrient reservoir	13.0298		AT5G17820	peroxidase 57 (PER57) (P57) (PRXR10)	3.99695
AT1G19020	similar to unknown protein [Arabidopsis thaliana] (TAIR:AT3G48180.1); similar to unnamed protein product [Vitis vinifera] (GB:CAO40966.1)	12.6048		AT5G05500	pollen Ole e 1 allergen and extensin family protein	11.1479
AT1G05560	UGT1 (UDP-glucosyl transferase 75B1); UDP-glycosyltransferase/ transferase, transferring glycosyl groups	12.4535		AT3G62680	PRP3 (PROLINE-RICH PROTEIN 3); structural constituent of cell wall	6.65153
AT1G17180	ATGSTU25 (Arabidopsis thaliana Glutathione S-transferase (class tau) 25); glutathione transferase	12.3394		AT3G49960	peroxidase, putative	13.2724
AT5G20230	ATBCB (ARABIDOPSIS BLUE-COPPER-BINDING PROTEIN); copper ion binding	12.3284		AT4G40090	AGP3 (ARABINOGALACTAN-PROTEIN 3)	6.08738
AT2G41730	similar to unknown protein [Arabidopsis thaliana] (TAIR:AT5G24640.1); similar to unnamed protein product [Vitis vinifera] (GB:CAO14635.1)	12.0671		AT4G38840	auxin-responsive protein, putative	3.18438
AT2G36790	[AT2G36800, DOGT1 (DON-GLUCOSYLTRANSFERASE); UDP-glycosyltransferase/ transferase, transferring glycosyl groups];[AT2G36790, UGT73C6 (UDP-GLUCOSYL TRANSFERASE 73C6); UDP-glucosyltransferase/ UDP-glycosyltransferase/ transferase, transferring glycosyl groups]	11.9097		AT4G34760	auxin-responsive family protein	3.67891
AT1G17170	ATGSTU24 (ARABIDOPSIS THALIANA GLUTATHIONE S-TRANSFERASE (CLASS TAU) 24); glutathione transferase	11.5463		AT4G28780	GDSL-motif lipase/hydrolase family protein	2.81569
AT2G15490	UGT73B4; UDP-glycosyltransferase/ transferase, transferring glycosyl groups	9.3219		AT4G26010	peroxidase, putative	5.48844
AT5G27420	zinc finger (C3HC4-type RING finger) family protein	8.27953		AT4G25820	XTR9 (XYLOGLUCAN ENDOTRANSGLYCOSYLASE 9); hydrolase, acting on glycosyl bonds	4.91226
AT1G33110	MATE efflux family protein	7.53379		AT4G02270	pollen Ole e 1 allergen and extensin family protein	16.5349
AT2G04040	ATDTX1; antiporter/ multidrug efflux pump/ multidrug transporter/ transporter	7.34835		AT4G01480	ATPPA5 (ARABIDOPSIS THALIANA PYROPHOSPHORYLASE 5); inorganic diphosphatase/ pyrophosphatase	4.11056
AT2G15480	UGT73B5 (UDP-GLUCOSYL TRANSFERASE 73B5); UDP-glycosyltransferase/ transferase, transferring glycosyl groups	7.34551		AT3G27170	CLC-B (chloride channel protein B); anion channel/ voltage-gated chloride channel	3.78134
AT1G69930	ATGSTU11 (Arabidopsis thaliana Glutathione S-transferase (class tau) 11); glutathione transferase	7.25108		AT3G21770	peroxidase 30 (PER30) (P30) (PRXR9)	4.55282
AT5G05410	DREB2A (DRE-BINDING PROTEIN 2A); DNA binding / transcription activator/ transcription factor	7.08632		AT3G29030	ATEXPA5 (ARABIDOPSIS THALIANA EXPANSIN A5)	2.54914
AT3G25610	haloacid dehalogenase-like hydrolase family protein	7.01134		AT3G25930	universal stress protein (USP) family protein	3.37242
AT5G66650	similar to unknown protein [Arabidopsis thaliana] (TAIR:AT2G23790.1); similar to unnamed protein product [Vitis vinifera] (GB:CAO22909.1); contains InterPro domain Protein of unknown function DUF607 (InterPro:IPR006769)	6.98736		AT3G23430	PHO1 (PHOSPHATE 1)	3.8881
AT2G02010	[AT2G02000, GAD3 (GLUTAMATE DECARBOXYLASE 3); calmodulin binding];[AT2G02010, GAD4 (GLUTAMATE DECARBOXYLASE 4); calmodulin binding]	6.96762		AT3G16440	ATMLP-300B (MYROSINASE-BINDING PROTEIN-LIKE PROTEIN-300B)	2.77466
AT5G57220	CYP81F2 (cytochrome P450, family 81, subfamily F, polypeptide 2); oxygen binding	6.92295		AT1G28130	GH3.17; indole-3-acetic acid amido synthetase	2.78437
AT2G18690	similar to unknown protein [Arabidopsis thaliana] (TAIR:AT2G18680.1); similar to hypothetical protein OsI_029427 [Oryza sativa (indica cultivar-group)] (GB:EAZ08195.1)	6.65536		AT1G29510	SAUR68 (SMALL AUXIN UPREGULATED 68)	2.54125
AT3G28210	PMZ; zinc ion binding	6.5178		AT1G29660	GDSL-motif lipase/hydrolase family protein	2.1308
AT1G70420	similar to unknown protein [Arabidopsis thaliana] (TAIR:AT1G23710.1); similar to unnamed protein product [Vitis vinifera] (GB:CAO66069.1); contains InterPro domain Protein of unknown function DUF1645 (InterPro:IPR012442)	6.35955		AT5G27780	[AT1G29430, auxin-responsive family protein];[AT5G27780, auxin-responsive family protein]	2.89797
AT5G25930	leucine-rich repeat family protein / protein kinase family protein	6.33452		AT1G32450	proton-dependent oligopeptide transport (POT) family protein	7.22677
AT5G14730	similar to unknown protein [Arabidopsis thaliana] (TAIR:AT3G01513.1); similar to unnamed protein product [Vitis vinifera] (GB:CAO64332.1); similar to hypothetical protein [Vitis vinifera] (GB:CAN65788.1)	6.32921		AT1G01750	actin-depolymerizing factor, putative	14.9789
AT3G22370	AOX1A (alternative oxidase 1A); alternative oxidase	6.16217		AT1G70850	MLP34 (MLP-LIKE PROTEIN 34)	3.75523
AT5G48540	33 kDa secretory protein-related	5.80239		AT1G47600	[AT1G47600, glycosyl hydrolase family 1 protein];[AT1G51470, glycosyl hydrolase family 1 protein]	3.92764
AT2G32210	similar to unknown protein [Arabidopsis thaliana] (TAIR:AT2G32210.1)	7.83118		AT1G05570	CALS1 (CALLOSE SYNTHASE 1); transferase, transferring glycosyl groups	2.46618
AT5G59820	RHL41 (RESPONSIVE TO HIGH LIGHT 41); nucleic acid binding / transcription factor/ zinc ion binding	5.6249		AT2G21210	auxin-responsive protein, putative	8.20831
AT2G39400	hydrolase, alpha/beta fold family protein	5.60152		AT1G05240	[AT1G05250, peroxidase, putative];[AT1G05240, peroxidase, putative]	6.05855
AT3G14690	CYP72A15 (cytochrome P450, family 72, subfamily A, polypeptide 15); oxygen binding	5.41057		AT1G52050	jacalin lectin family protein	3.42256
AT1G30700	FAD-binding domain-containing protein	5.35801		AT1G52070	jacalin lectin family protein	2.99512
AT2G40350	[AT2G40340, AP2 domain-containing transcription factor, putative (DRE2B)];[AT2G40350, DNA binding / transcription factor]	5.30815		AT1G30870	cationic peroxidase, putative	12.5082
AT3G50930	AAA-type ATPase family protein	5.26329		AT2G46690	auxin-responsive family protein	2.46011
AT5G22300	NIT4 (NITRILASE 4)	5.25878
AT2G31945	similar to unknown protein [Arabidopsis thaliana] (TAIR:AT1G05575.1); similar to unnamed protein product [Vitis vinifera] (GB:CAO22015.1); similar to hypothetical protein [Vitis vinifera] (GB:CAN61524.1); similar to hypothetical protein [Vitis vinifera] (GB:CAN71356.1)	5.22201
AT5G14470	GHMP kinase-related	5.18992
AT3G16530	legume lectin family protein	5.18702
AT5G17860	CAX7 (CALCIUM EXCHANGER 7); calcium:sodium antiporter/ cation:cation antiporter	5.10616
AT3G04640	glycine-rich protein	5.07756
AT5G54490	PBP1 (PINOID-BINDING PROTEIN 1); calcium ion binding	4.85172
AT5G13750	ZIFL1 (ZINC INDUCED FACILITATOR-LIKE 1); tetracycline:hydrogen antiporter/ transporter	4.84879
AT5G64510	similar to unnamed protein product [Vitis vinifera] (GB:CAO49799.1)	4.84271
AT1G76690	[AT1G76690, OPR2 (12-oxophytodienoate reductase 2); 12-oxophytodienoate reductase];[AT1G76680, OPR1 (12-oxophytodienoate reductase 1); 12-oxophytodienoate reductase]	4.82361
AT4G34135	[AT4G34131, UGT73B3 (UDP-GLUCOSYL TRANSFERASE 73B3); UDP-glycosyltransferase/ abscisic acid glucosyltransferase/ transferase, transferring hexosyl groups];[AT4G34135, UGT73B2; UDP-glucosyltransferase/ UDP-glycosyltransferase/ flavonol 3-O-glucosyltransferase]	4.77862
AT4G01870	tolB protein-related	4.76618
AT5G39050	transferase family protein	4.75355
AT1G59590	ZCF37	4.74206
AT5G10695	similar to unknown protein [Arabidopsis thaliana] (TAIR:AT5G57123.1); similar to unknown [Picea sitchensis] (GB:ABK22689.1)	4.73457
AT1G68620	hydrolase	4.72083
AT1G02920	[AT1G02930, ATGSTF6 (EARLY RESPONSIVE TO DEHYDRATION 11); glutathione transferase];[AT1G02920, ATGSTF7 (GLUTATHIONE S-TRANSFERASE 11); glutathione transferase]	4.69909
AT5G64250	2-nitropropane dioxygenase family / NPD family	4.692
AT2G34500	CYP710A1 (cytochrome P450, family 710, subfamily A, polypeptide 1); C-22 sterol desaturase/ oxygen binding	4.65924
AT1G10170	ATNFXL1; transcription factor	4.5701
AT3G02800	phosphoprotein phosphatase	4.53794
AT3G10500	ANAC053 (Arabidopsis NAC domain containing protein 53); transcription factor	4.4817
AT2G36220	similar to unknown protein [Arabidopsis thaliana] (TAIR:AT3G52710.1); similar to unnamed protein product [Vitis vinifera] (GB:CAO15901.1)	4.37525
AT3G47340	ASN1 (DARK INDUCIBLE 6)	4.37283
AT3G13310	DNAJ heat shock N-terminal domain-containing protein	4.26453
AT5G51440	23.5 kDa mitochondrial small heat shock protein (HSP23.5-M)	4.24635
AT3G44190	pyridine nucleotide-disulphide oxidoreductase family protein	4.16832
AT1G76600	similar to unknown protein [Arabidopsis thaliana] (TAIR:AT1G21010.1); similar to hypothetical protein [Vitis vinifera] (GB:CAN67638.1)	4.16488
AT3G63380	calcium-transporting ATPase, plasma membrane-type, putative / Ca(2+)-ATPase, putative (ACA12)	4.15106
AT5G51830	pfkB-type carbohydrate kinase family protein	4.08466
AT2G16900	similar to unknown protein [Arabidopsis thaliana] (TAIR:AT4G35110.2); similar to unknown protein [Arabidopsis thaliana] (TAIR:AT4G35110.3); similar to unknown protein [Arabidopsis thaliana] (TAIR:AT4G35110.4); similar to hypothetical protein [Vitis vinifera] (GB:CAN73143.1); contains InterPro domain Phospholipase-like, arabidopsis (InterPro:IPR007942)	4.06367
AT4G18880	AT-HSFA4A (Arabidopsis thaliana heat shock transcription factor A4A); DNA binding / transcription factor	3.97117
AT3G08970	DNAJ heat shock N-terminal domain-containing protein	3.92683
AT1G08050	zinc finger (C3HC4-type RING finger) family protein	3.91131
AT2G44460	glycosyl hydrolase family 1 protein	3.77649
AT5G61820	similar to MtN19-like protein [Pisum sativum] (GB:AAU14999.2); contains InterPro domain Stress up-regulated Nod 19 (InterPro:IPR011692)	3.75539
AT2G29490	ATGSTU1 (GLUTATHIONE S-TRANSFERASE 19); glutathione transferase	3.71696
AT1G60730	aldo/keto reductase family protein	3.68374
AT4G23700	ATCHX17 (CATION/H+ EXCHANGER 17); monovalent cation:proton antiporter	3.62562
AT1G63720	similar to hydroxyproline-rich glycoprotein family protein [Arabidopsis thaliana] (TAIR:AT5G52430.1); similar to unknown [Thellungiella halophila] (GB:ABJ98061.1)	3.58841
AT5G18470	curculin-like (mannose-binding) lectin family protein	3.57779
AT4G18950	ankyrin protein kinase, putative	3.52098
AT2G41380	embryo-abundant protein-related	3.50977
AT2G41230	unknown protein	3.41845
AT3G06500	beta-fructofuranosidase, putative / invertase, putative / saccharase, putative / beta-fructosidase, putative	3.41464
AT4G20830	FAD-binding domain-containing protein	3.3836
AT2G29420	ATGSTU7 (GLUTATHIONE S-TRANSFERASE 25); glutathione transferase	3.29033
AT5G49690	UDP-glucoronosyl/UDP-glucosyl transferase family protein	3.28462
AT2G30140	UDP-glucoronosyl/UDP-glucosyl transferase family protein	3.24817
AT5G55970	zinc finger (C3HC4-type RING finger) family protein	3.22712
AT5G07440	GDH2 (GLUTAMATE DEHYDROGENASE 2); oxidoreductase	3.20437
AT5G06860	PGIP1 (POLYGALACTURONASE INHIBITING PROTEIN 1); protein binding	3.20239
AT1G55850	ATCSLE1 (Cellulose synthase-like E1); cellulose synthase/ transferase, transferring glycosyl groups	3.15499
AT3G10930	similar to unknown protein [Arabidopsis thaliana] (TAIR:AT5G05300.1)	3.13356
AT4G02520	[AT2G02930, ATGSTF3 (GLUTATHIONE S-TRANSFERASE 16); glutathione transferase];[AT4G02520, ATGSTF2 (Arabidopsis thaliana Glutathione S-transferase (class phi) 2); glutathione transferase]	3.11859
AT5G35735	auxin-responsive family protein	3.11275
AT5G52640	HSP81-1 (HEAT SHOCK PROTEIN 81-1); ATP binding / unfolded protein binding	3.09625
AT2G38470	WRKY33 (WRKY DNA-binding protein 33); transcription factor	3.07473
AT3G54150	embryo-abundant protein-related	3.02435
AT5G63790	ANAC102 (Arabidopsis NAC domain containing protein 102); transcription factor	2.97717
AT1G15040	glutamine amidotransferase-related	2.9766
AT5G49450	[AT5G49450, ATBZIP1 (ARABIDOPSIS THALIANA BASIC LEUCINE-ZIPPER 1); DNA binding / protein heterodimerization/ transcription factor];[AT5G49448, CPuORF4 (Conserved peptide upstream open reading frame 4)]	2.96587
AT4G36040	DNAJ heat shock N-terminal domain-containing protein (J11)	2.96448
AT2G27830	similar to pentatricopeptide (PPR) repeat-containing protein [Arabidopsis thaliana] (TAIR:AT4G22760.1); similar to hypothetical protein [Catharanthus roseus] (GB:CAC09928.1)	2.92986
AT2G33710	AP2 domain-containing transcription factor family protein	2.86691
AT3G56710	SIB1 (SIGMA FACTOR BINDING PROTEIN 1); binding	2.85443
AT1G77450	ANAC032 (Arabidopsis NAC domain containing protein 32); transcription factor	2.85
AT3G14990	4-methyl-5(b-hydroxyethyl)-thiazole monophosphate biosynthesis protein, putative	2.81379
AT1G56060	similar to unknown protein [Arabidopsis thaliana] (TAIR:AT2G32190.1); similar to unnamed protein product [Vitis vinifera] (GB:CAO68639.1); contains domain PD188784 (PD188784)	2.80149
AT4G15530	PPDK (PYRUVATE ORTHOPHOSPHATE DIKINASE); kinase/ pyruvate, phosphate dikinase	2.78003
AT5G47230	ERF5 (ETHYLENE RESPONSIVE ELEMENT BINDING FACTOR 5); DNA binding / transcription activator/ transcription factor	2.71127
AT2G41100	TCH3 (TOUCH 3)	2.70424
AT4G19880	similar to unknown protein [Arabidopsis thaliana] (TAIR:AT5G45020.1); similar to Intracellular chloride channel [Medicago truncatula] (GB:ABC75353.2); contains InterPro domain Thioredoxin-like fold (InterPro:IPR012336); contains InterPro domain Glutathione S-transferase, C-terminal-like (InterPro:IPR010987); contains InterPro domain Glutathione S-transferase, C-terminal (InterPro:IPR004046); cont…	2.6918
AT2G18700	ATTPS11 (Arabidopsis thaliana trehalose phosphatase/synthase 11); transferase, transferring glycosyl groups	2.68912
AT4G17490	ATERF6 (ETHYLENE RESPONSIVE ELEMENT BINDING FACTOR 6); DNA binding / transcription factor	2.66895
AT2G24500	FZF; transcription factor	2.65822
AT2G23320	WRKY15 (WRKY DNA-binding protein 15); transcription factor	2.61167
AT5G04340	C2H2 (ZINC FINGER OF ARABIDOPSIS THALIANA 6); nucleic acid binding / transcription factor/ zinc ion binding	2.58661
AT1G07160	protein phosphatase 2C, putative / PP2C, putative	2.57124
AT5G07870	transferase family protein	2.56693
AT1G72900	disease resistance protein (TIR-NBS class), putative	2.5619
AT1G01720	ATAF1 (Arabidopsis NAC domain containing protein 2); transcription factor	2.54868
AT4G24160	hydrolase, alpha/beta fold family protein	2.52453
AT4G39670	glycolipid binding / glycolipid transporter	2.52408
AT1G08940	phosphoglycerate/bisphosphoglycerate mutase family protein	2.52335
AT2G22880	VQ motif-containing protein	2.49898
AT1G76070	Identical to Uncharacterized protein At1g76070 [Arabidopsis Thaliana] (GB:Q9SGS5;GB:Q8LAC9;GB:Q9LQR1); similar to unknown protein [Arabidopsis thaliana] (TAIR:AT1G20310.1); similar to hypothetical protein [Vitis vinifera] (GB:CAN83887.1)	2.49376
AT1G25400	similar to unknown protein [Arabidopsis thaliana] (TAIR:AT1G68440.1); similar to unnamed protein product [Vitis vinifera] (GB:CAO42150.1)	2.49121
AT5G27760	hypoxia-responsive family protein	2.48324
AT3G02840	immediate-early fungal elicitor family protein	2.47593
AT4G23190	CRK11 (CYSTEINE-RICH RLK11); kinase	2.4423
AT5G54500	FQR1 (FLAVODOXIN-LIKE QUINONE REDUCTASE 1)	2.42411
AT5G15870	glycosyl hydrolase family 81 protein	2.42293
AT2G40140	CZF1/ZFAR1; transcription factor	2.40608
AT3G05360	disease resistance family protein / LRR family protein	2.3865
AT3G15500	ATNAC3 (ARABIDOPSIS NAC DOMAIN CONTAINING PROTEIN 55); transcription factor	2.36298
AT1G72680	cinnamyl-alcohol dehydrogenase, putative	2.34107
AT1G21680	similar to unknown protein [Arabidopsis thaliana] (TAIR:AT1G21670.1); similar to hypothetical protein [Vitis vinifera] (GB:CAN73514.1); similar to unnamed protein product [Vitis vinifera] (GB:CAO61906.1); similar to hypothetical protein OsJ_012725 [Oryza sativa (japonica cultivar-group)] (GB:EAZ29242.1); contains InterPro domain WD40-like Beta Propeller (InterPro:IPR011659); contains InterPro dom…	2.33722
AT1G69490	NAP (NAC-LIKE, ACTIVATED BY AP3/PI); transcription factor	2.3348
AT5G13190	similar to unknown [Populus trichocarpa] (GB:ABK93196.1); contains InterPro domain LPS-induced tumor necrosis factor alpha factor (InterPro:IPR006629)	2.33075
AT2G41640	similar to unknown protein [Arabidopsis thaliana] (TAIR:AT3G57380.1); similar to glycosyltransferase [Medicago truncatula] (GB:CAI30145.1); contains InterPro domain Protein of unknown function DUF563 (InterPro:IPR007657)	2.32474
AT2G44750	[AT2G44750, TPK2 (THIAMIN PYROPHOSPHOKINASE 2); thiamin diphosphokinase];[AT1G02880, TPK1 (THIAMIN PYROPHOSPHOKINASE1); thiamin diphosphokinase]	2.30171
AT1G66090	disease resistance protein (TIR-NBS class), putative	2.29856
AT4G15550	IAGLU (INDOLE-3-ACETATE BETA-D-GLUCOSYLTRANSFERASE); UDP-glycosyltransferase/ transferase, transferring glycosyl groups	2.29458
AT1G18570	MYB51 (MYB DOMAIN PROTEIN 51); DNA binding / transcription factor	2.28028
AT5G42050	similar to unknown protein [Arabidopsis thaliana] (TAIR:AT3G27090.1); similar to unknown [Populus trichocarpa] (GB:ABK95892.1); contains InterPro domain Kelch related (InterPro:IPR013089); contains InterPro domain Development and cell death (InterPro:IPR013989)	2.27463
AT1G17860	trypsin and protease inhibitor family protein / Kunitz family protein	2.27443
AT2G40000	similar to unknown protein [Arabidopsis thaliana] (TAIR:AT3G55840.1); similar to unnamed protein product [Vitis vinifera] (GB:CAO41329.1); contains InterPro domain Hs1pro-1, C-terminal (InterPro:IPR009743); contains InterPro domain Hs1pro-1, N-terminal (InterPro:IPR009869)	2.27348
AT1G12200	flavin-containing monooxygenase family protein / FMO family protein	2.2725
AT3G08760	ATSIK; kinase	2.2716
AT2G32030	GCN5-related N-acetyltransferase (GNAT) family protein	2.27127
AT2G36950	heavy-metal-associated domain-containing protein	2.26165
AT5G59540	oxidoreductase, 2OG-Fe(II) oxygenase family protein	2.25968
AT3G10985	SAG20 (WOUND-INDUCED PROTEIN 12)	2.2461
AT4G34710	ADC2 (ARGININE DECARBOXYLASE 2)	2.24402
AT5G65300	unknown protein	2.21901
AT3G26910	hydroxyproline-rich glycoprotein family protein	2.21203
AT1G78820	[AT1G78820, curculin-like (mannose-binding) lectin family protein / PAN domain-containing protein];[AT1G78830, curculin-like (mannose-binding) lectin family protein]	2.16672
AT1G69920	ATGSTU12 (Arabidopsis thaliana Glutathione S-transferase (class tau) 12); glutathione transferase	2.15215
AT1G33590	disease resistance protein-related / LRR protein-related	2.13602
AT4G17500	ATERF-1 (ETHYLENE RESPONSIVE ELEMENT BINDING FACTOR 1); DNA binding / transcription activator/ transcription factor	2.13366
AT2G19450	TAG1 (TRIACYLGLYCEROL BIOSYNTHESIS DEFECT 1); diacylglycerol O-acyltransferase	2.12981
AT1G18390	protein kinase family protein	2.12804
AT1G76590	zinc-binding family protein	2.11775
AT5G48180	kelch repeat-containing protein	2.11287
AT2G37430	zinc finger (C2H2 type) family protein (ZAT11)	2.10015
AT4G40080	epsin N-terminal homology (ENTH) domain-containing protein / clathrin assembly protein-related	2.09219
AT3G49530	ANAC062 (Arabidopsis NAC domain containing protein 62); transcription factor	2.08808
AT5G16970	AT-AER (ALKENAL REDUCTASE); 2-alkenal reductase	2.0792
AT3G46600	scarecrow transcription factor family protein	2.07679
AT3G18290	EMB2454 (EMBRYO DEFECTIVE 2454); protein binding / zinc ion binding	2.05978
AT3G05200	ATL6 (Arabidopsis T?xicos en Levadura 6); protein binding / zinc ion binding	2.05762
AT1G03905	ABC transporter family protein	2.05566
AT1G67810	Fe-S metabolism associated domain-containing protein	2.05496
AT3G60420	similar to unknown protein [Arabidopsis thaliana] (TAIR:AT3G60450.1); similar to unnamed protein product [Vitis vinifera] (GB:CAO70569.1); contains InterPro domain Phosphoglycerate mutase (InterPro:IPR013078); contains InterPro domain PRIB5 (InterPro:IPR012398)	2.03622
AT2G47730	ATGSTF8 (GLUTATHIONE S-TRANSFERASE 8); glutathione transferase	2.03538
AT3G51890	protein binding / protein transporter/ structural molecule	2.02506
AT4G15420	PRLI-interacting factor K	2.01875
AT4G13180	short-chain dehydrogenase/reductase (SDR) family protein	2.01519
AT3G12740	LEM3 (ligand-effect modulator 3) family protein / CDC50 family protein	2.01504
AT1G33600	leucine-rich repeat family protein	2.01403
AT4G01250	WRKY22 (WRKY DNA-binding protein 22); transcription factor	2.01115

## Sheet: S4b. UPB1
S4B. Common genes of UPB1 (Tsukagoshi et al., 2010) and AEX arrays.
Both up				Both down				UPB1 down; AEX up				UPB1 up; AEX down
Locus Identifier	Annotation	Fold change by AEX		Locus Identifier	Annotation	Fold change by AEX		Locus Identifier	Annotation	Fold change by AEX		Locus Identifier	Annotation	Fold change by AEX
AT1G05680	AT1G05680	29.9629		AT5G60520	late embryogenesis abundant proteinrelated / LEA proteinrelated	7.27953		AT2G47890	zinc finger (Bbox type) family protein	8.88005		AT5G04960	pectinesterase family protein	18.1209
AT1G05560	UGT1 (UDPglucosyl transferase 75B1); UDPglycosyltransferase/ transferase, transferring glycosyl groups	12.4535		AT1G73620	thaumatinlike protein, putative / pathogenesisrelated protein, putative	6.66194		AT5G40690	similar to unknown protein [Arabidopsis thaliana] (TAIR:AT2G41730.1); similar to unnamed protein product [Vitis vinifera] (GB:CAO14635.1)	6.97467		AT4G02270	pollen Ole e 1 allergen and extensin family protein	16.5349
AT1G17170	ATGSTU24 (ARABIDOPSIS THALIANA GLUTATHIONE STRANSFERASE (CLASS TAU) 24); glutathione transferase	11.5463		AT5G10130	pollen Ole e 1 allergen and extensin family protein	5.09674		AT3G49780	ATPSK4 (PHYTOSULFOKINE 4 PRECURSOR); growth factor	5.64312		AT1G01750	actindepolymerizing factor, putative	14.9789
AT2G32020	GCN5related Nacetyltransferase (GNAT) family protein	9.99172		AT1G49860	ATGSTF14 (Arabidopsis thaliana Glutathione Stransferase (class phi) 14); glutathione transferase	3.7719		AT2G45170	AtATG8e (AUTOPHAGY 8E); microtubule binding	5.26783		AT3G49960	peroxidase, putative	13.2724
AT2G15490	UGT73B4; UDPglycosyltransferase/ transferase, transferring glycosyl groups	9.3219		AT5G01870	lipid transfer protein, putative	2.80348		AT2G34500	CYP710A1 (cytochrome P450, family 710, subfamily A, polypeptide 1); C22 sterol desaturase/ oxygen binding	4.65924		AT1G30870	cationic peroxidase, putative	12.5082
AT1G33110	MATE efflux family protein	7.53379		AT5G56080	nicotianamine synthase, putative	2.70059		AT4G20860	FADbinding domaincontaining protein	4.49904		AT4G00680	actindepolymerizing factor, putative	12.2995
AT2G04040	ATDTX1; antiporter/ multidrug efflux pump/ multidrug transporter/ transporter	7.34835		AT1G56430	nicotianamine synthase, putative	2.59566		AT2G35730	heavymetalassociated domaincontaining protein	4.28692		AT5G57540	xyloglucan:xyloglucosyl transferase, putative / xyloglucan endotransglycosylase, putative / endoxyloglucan transferase, putative	11.2154
AT1G69930	ATGSTU11 (Arabidopsis thaliana Glutathione Stransferase (class tau) 11); glutathione transferase	7.25108		AT1G05570	CALS1 (CALLOSE SYNTHASE 1); transferase, transferring glycosyl groups	2.46618		AT4G15610	integral membrane family protein	4.13497		AT5G05500	pollen Ole e 1 allergen and extensin family protein	11.1479
AT5G66650	similar to unknown protein [Arabidopsis thaliana] (TAIR:AT2G23790.1); similar to unnamed protein product [Vitis vinifera] (GB:CAO22909.1); contains InterPro domain Protein of unknown function DUF607 (InterPro:IPR006769)	6.98736		AT3G27950	early nodulespecific protein, putative	2.39293		AT5G04120	phosphoglycerate/bisphosphoglycerate mutase family protein	3.67461		AT1G62980	ATEXPA18 (ARABIDOPSIS THALIANA EXPANSIN A18)	10.8778
AT2G18690	similar to unknown protein [Arabidopsis thaliana] (TAIR:AT2G18680.1); similar to hypothetical protein OsI_029427 [Oryza sativa (indica cultivargroup)] (GB:EAZ08195.1)	6.65536		AT2G29330	TRI (TROPINONE REDUCTASE); oxidoreductase	2.27707		AT3G14660	CYP72A13 (cytochrome P450, family 72, subfamily A, polypeptide 13); oxygen binding	3.36163		AT2G32270	ZIP3 (ZINC TRANSPORTER 3 PRECURSOR); zinc ion transmembrane transporter	10.7827
AT5G48540	33 kDa secretory proteinrelated	5.80239		AT3G12830	auxinresponsive family protein	2.26042		AT4G17215	similar to unknown protein [Arabidopsis thaliana] (TAIR:AT5G47635.1); similar to hypothetical protein 40.t00006 [Brassica oleracea] (GB:ABD65131.1)	3.29746		AT4G17340	DELTATIP2/TIP2;2 (tonoplast intrinsic protein 2;2); water channel	10.679
AT4G28460	unknown protein	5.62801		AT1G80830	NRAMP1 (NRAMP metal ion transporter 1); manganese ion transmembrane transporter/ metal ion transmembrane transporter	2.19057		AT5G24800	ATBZIP9/BZO2H2 (BASIC LEUCINE ZIPPER O2 HOMOLOG 2); DNA binding / protein heterodimerization/ transcription factor	3.0707		AT4G30170	peroxidase, putative	10.5464
AT5G22300	NIT4 (NITRILASE 4)	5.25878		AT2G43600	glycoside hydrolase family 19 protein	2.18049		AT1G15040	glutamine amidotransferaserelated	2.9766		AT1G13300	myb family transcription factor	10.2408
AT2G43500	RWPRK domaincontaining protein	4.88362		AT3G47380	invertase/pectin methylesterase inhibitor family protein	2.15549		AT4G37010	caltractin, putative / centrin, putative	2.92621		AT5G67400	peroxidase 73 (PER73) (P73) (PRXR11)	9.76163
AT5G54490	PBP1 (PINOIDBINDING PROTEIN 1); calcium ion binding	4.85172		AT3G56360	similar to unknown protein [Arabidopsis thaliana] (TAIR:AT5G05250.1); similar to unnamed protein product [Vitis vinifera] (GB:CAO41488.1)	2.07164		AT2G43820	GT/UGT74F2 (UDPGLUCOSYLTRANSFERASE 74F2); UDPglucosyltransferase/ UDPglycosyltransferase/ transferase, transferring glycosyl groups / transferase, transferring hexosyl groups	2.87569		AT5G47450	AtTIP2;3 (Arabidopsis thaliana tonoplast intrinsic protein 2;3); water channel	9.07536
AT5G13750	ZIFL1 (ZINC INDUCED FACILITATORLIKE 1); tetracycline:hydrogen antiporter/ transporter	4.84879		AT2G41290	strictosidine synthase family protein	2.03948		AT2G33710	AP2 domaincontaining transcription factor family protein	2.86691		AT1G13420	sulfotransferase family protein	8.39467
AT4G01870	tolB proteinrelated	4.76618		AT3G57490	40S ribosomal protein S2 (RPS2D)	2.02418		AT3G07870	Fbox family protein	2.79956		AT5G35190	prolinerich extensinlike family protein	8.39358
AT5G39050	transferase family protein	4.75355						AT1G71530	protein kinase family protein	2.74955		AT5G22410	peroxidase, putative	8.23664
AT1G59590	ZCF37	4.74206						AT5G05600	oxidoreductase, 2OGFe(II) oxygenase family protein	2.58866		AT5G57530	xyloglucan:xyloglucosyl transferase, putative / xyloglucan endotransglycosylase, putative / endoxyloglucan transferase, putative	8.12011
AT5G64250	2nitropropane dioxygenase family / NPD family	4.692						AT1G76070	Identical to Uncharacterized protein At1g76070 [Arabidopsis Thaliana] (GB:Q9SGS5;GB:Q8LAC9;GB:Q9LQR1); similar to unknown protein [Arabidopsis thaliana] (TAIR:AT1G20310.1); similar to hypothetical protein [Vitis vinifera] (GB:CAN83887.1)	2.49376		AT2G18980	peroxidase, putative	8.09207
AT1G76600	similar to unknown protein [Arabidopsis thaliana] (TAIR:AT1G21010.1); similar to hypothetical protein [Vitis vinifera] (GB:CAN67638.1)	4.16488						AT3G25655	unknown protein	2.48342		AT3G46280	protein kinaserelated	8.01683
AT5G51830	pfkBtype carbohydrate kinase family protein	4.08466						AT1G56300	DNAJ heat shock Nterminal domaincontaining protein	2.3428		AT1G12560	ATEXPA7 (ARABIDOPSIS THALIANA EXPANSIN A7)	7.99871
AT1G76520	auxin efflux carrier family protein	3.98868						AT2G16365	Fbox family protein	2.2858		AT1G48930	ATGH9C1 (ARABIDOPSIS THALIANA GLYCOSYL HYDROLASE 9C1); hydrolase, hydrolyzing Oglycosyl compounds	7.74972
AT4G33070	pyruvate decarboxylase, putative	3.83604						AT1G74055	unknown protein	2.26988		AT1G54970	ATPRP1 (PROLINERICH PROTEIN 1); structural constituent of cell wall	7.49522
AT4G20070	ATAAH (ARABIDOPSIS THALIANA ALLANTOATE AMIDOHYDROLASE); allantoate deiminase/ metallopeptidase	3.76846						AT3G10985	SAG20 (WOUNDINDUCED PROTEIN 12)	2.2461		AT2G47540	pollen Ole e 1 allergen and extensin family protein	7.13341
AT1G02850	glycosyl hydrolase family 1 protein	3.76287						AT4G11360	RHA1B (RINGH2 finger A1B); protein binding / zinc ion binding	2.1399		AT2G45220	pectinesterase family protein	6.80649
AT2G29490	ATGSTU1 (GLUTATHIONE STRANSFERASE 19); glutathione transferase	3.71696						AT5G41040	transferase family protein	2.11553		AT2G37130	peroxidase 21 (PER21) (P21) (PRXR5)	6.72865
AT3G16150	Lasparaginase, putative / Lasparagine amidohydrolase, putative	3.2858						AT3G19390	cysteine proteinase, putative / thiol protease, putative	2.07409		AT3G62680	PRP3 (PROLINERICH PROTEIN 3); structural constituent of cell wall	6.65153
AT2G30140	UDPglucoronosyl/UDPglucosyl transferase family protein	3.24817						AT5G54960	PDC2 (PYRUVATE DECARBOXYLASE2); pyruvate decarboxylase	2.05485		AT1G72200	zinc finger (C3HC4type RING finger) family protein	6.55509
AT1G55850	ATCSLE1 (Cellulose synthaselike E1); cellulose synthase/ transferase, transferring glycosyl groups	3.15499						AT4G33980	similar to unknown protein [Arabidopsis thaliana] (TAIR:AT5G42900.2); similar to unknown protein [Arabidopsis thaliana] (TAIR:AT5G42900.3); similar to unknown protein [Arabidopsis thaliana] (TAIR:AT5G42900.1); similar to hypothetical protein [Vitis vinifera] (GB:CAN64989.1)	2.04847		AT5G24313	unknown protein	6.47089
AT3G10930	similar to unknown protein [Arabidopsis thaliana] (TAIR:AT5G05300.1)	3.13356						AT1G60940	SNRK210/SNRK2.10/SRK2B (SNF1RELATED PROTEIN KINASE 2.10); kinase	2.03054		AT4G12550	AIR1 (AuxinInduced in Root cultures 1); lipid binding	6.46709
AT4G03320	TIC20IV (TRANSLOCON AT THE INNER ENVELOPE MEMBRANE OF CHLOROPLASTS 20IV); PPbondhydrolysisdriven protein transmembrane transporter	3.11326						AT5G03240	UBQ3 (POLYUBIQUITIN 3); protein binding	2.01885		AT4G31320	auxinresponsive protein, putative / small auxin up RNA (SAUR_C)	6.38169
AT1G02220	ANAC003 (Arabidopsis NAC domain containing protein 3); transcription factor	3.02522										AT3G10710	pectinesterase family protein	6.31071
AT2G39350	ABC transporter family protein	2.99964										AT5G53250	AGP22/ATAGP22 (ARABINOGALACTAN PROTEINS 22)	6.14694
AT1G30420;AT1G30410	[AT1G30420, ATMRP12 (Arabidopsis thaliana multidrug resistanceassociated protein 12)];[AT1G30410, ATMRP13 (Arabidopsis thaliana multidrug resistanceassociated protein 13)]	2.88705										AT2G39040	peroxidase, putative	6.13623
AT5G20400	oxidoreductase, 2OGFe(II) oxygenase family protein	2.72982										AT4G40090	AGP3 (ARABINOGALACTANPROTEIN 3)	6.08738
AT2G41100	TCH3 (TOUCH 3)	2.70424										AT3G01190	peroxidase 27 (PER27) (P27) (PRXR7)	6.02654
AT4G36580	AAAtype ATPase family protein	2.6281										AT1G22500	zinc finger (C3HC4type RING finger) family protein	5.96161
AT2G23320	WRKY15 (WRKY DNAbinding protein 15); transcription factor	2.61167										AT1G33700	catalytic	5.6738
AT4G27940	mitochondrial substrate carrier family protein	2.59233										AT4G30320	allergen V5/Tpx1related family protein	5.66732
AT5G07860	transferase family protein	2.55667										AT4G25250	invertase/pectin methylesterase inhibitor family protein	5.60376
AT5G51130	similar to unnamed protein product [Vitis vinifera] (GB:CAO65480.1); contains InterPro domain Methyltransferase type 12 (InterPro:IPR013217); contains InterPro domain Bicoidinteracting 3 (InterPro:IPR010675)	2.42034										AT2G03720	MRH6 (morphogenesis of root hair 6)	5.57783
AT1G72680	cinnamylalcohol dehydrogenase, putative	2.34107										AT2G25810	TIP4;1 (tonoplast intrinsic protein 4;1); water channel	5.57372
AT4G15550	IAGLU (INDOLE3ACETATE BETADGLUCOSYLTRANSFERASE); UDPglycosyltransferase/ transferase, transferring glycosyl groups	2.29458										AT4G26010	peroxidase, putative	5.48844
AT1G74750	pentatricopeptide (PPR) repeatcontaining protein	2.28329										AT4G11210	disease resistanceresponsive family protein / dirigent family protein	5.05045
AT5G19440	cinnamylalcohol dehydrogenase, putative (CAD)	2.21262										AT4G25820	XTR9 (XYLOGLUCAN ENDOTRANSGLYCOSYLASE 9); hydrolase, acting on glycosyl bonds	4.91226
AT5G24270	SOS3 (SALT OVERLY SENSITIVE 3)	2.1881										AT3G45710	protondependent oligopeptide transport (POT) family protein	4.85119
AT2G24180	CYP71B6 (CYTOCHROME P450 71B6); oxygen binding	2.15366										AT4G33730	pathogenesisrelated protein, putative	4.84062
AT5G48180	kelch repeatcontaining protein	2.11287										AT2G30930	similar to unknown protein [Arabidopsis thaliana] (TAIR:AT1G06540.1)	4.73378
AT5G16930	AAAtype ATPase family protein	2.09915										AT1G14960	major latex proteinrelated / MLPrelated	4.65765
AT1G67810	FeS metabolism associated domaincontaining protein	2.05496										AT5G42590	CYP71A16 (cytochrome P450, family 71, subfamily A, polypeptide 16); oxygen binding	4.63886
AT1G33420	PHD finger family protein	2.02124										AT2G21880	AtRABG2/AtRab7A (Arabidopsis Rab GTPase homolog G2); GTP binding	4.6293
AT5G03490	UDPglucoronosyl/UDPglucosyl transferase family protein	2.01471										AT4G34580	transporter	4.57342
												AT3G21770	peroxidase 30 (PER30) (P30) (PRXR9)	4.55282
												AT4G26320	AGP13 (ARABINOGALACTAN PROTEIN 13)	4.525
												AT2G29750	UDPglucoronosyl/UDPglucosyl transferase family protein	4.50431
												AT5G42180	peroxidase 64 (PER64) (P64) (PRXR4)	4.47676
												AT2G23620	esterase, putative	4.47088
												AT3G22570	protease inhibitor/seed storage/lipid transfer protein (LTP) family protein	4.46167
												AT5G44130	FLA13 (FASCICLINLIKE ARABINOGALACTAN PROTEIN 13 PRECURSOR)	4.43074
												AT5G24410	glucosamine/galactosamine6phosphate isomeraserelated	4.42815
												AT3G61430	PIP1A (PLASMA MEMBRANE INTRINSIC PROTEIN 1A); water channel	4.4126
												AT5G56540	AGP14 (ARABINOGALACTAN PROTEIN 14)	4.37687
												AT3G23190	lesion inducing proteinrelated	4.32669
												AT1G10550	XTH33 (xyloglucan:xyloglucosyl transferase 33); hydrolase, acting on glycosyl bonds	4.30999
												AT1G12040	LRX1 (LEUCINERICH REPEAT/EXTENSIN 1); protein binding / structural constituent of cell wall	4.25379
												AT4G01480	ATPPA5 (ARABIDOPSIS THALIANA PYROPHOSPHORYLASE 5); inorganic diphosphatase/ pyrophosphatase	4.11056
												AT4G09990	similar to unknown protein [Arabidopsis thaliana] (TAIR:AT1G33800.1); similar to unnamed protein product [Vitis vinifera] (GB:CAO16316.1); contains InterPro domain Protein of unknown function DUF579, plant (InterPro:IPR006514)	4.09314
												AT2G30210	LAC3 (laccase 3); copper ion binding / oxidoreductase	4.04142
												AT5G17820	peroxidase 57 (PER57) (P57) (PRXR10)	3.99695
												AT1G44800	nodulin MtN21 family protein	3.94846
												AT1G19900	glyoxal oxidaserelated	3.93232
												AT2G45750	dehydrationresponsive family protein	3.90069
												AT5G60660	PIP2;4/PIP2F (plasma membrane intrinsic protein 2;4); water channel	3.87996
												AT2G44110	MLO15 (MILDEW RESISTANCE LOCUS O 15); calmodulin binding	3.84682
												AT2G41970	protein kinase, putative	3.8396
												AT3G27170	CLCB (chloride channel protein B); anion channel/ voltagegated chloride channel	3.78134
												AT3G45970	ATEXLA1 (ARABIDOPSIS THALIANA EXPANSINLIKE A1)	3.77637
												AT1G70850	MLP34 (MLPLIKE PROTEIN 34)	3.75523
												AT1G48750	protease inhibitor/seed storage/lipid transfer protein (LTP) family protein	3.74942
												AT4G04840	methionine sulfoxide reductase domaincontaining protein / SeIR domaincontaining protein	3.7327
												AT3G07070	protein kinase family protein	3.66883
												AT1G53680	ATGSTU28 (Arabidopsis thaliana Glutathione Stransferase (class tau) 28); glutathione transferase	3.66359
												AT5G06200	integral membrane family protein	3.63671
												AT2G31110	similar to unknown protein [Arabidopsis thaliana] (TAIR:AT2G42570.1); similar to unnamed protein product [Vitis vinifera] (GB:CAO69853.1); contains InterPro domain Protein of unknown function DUF231, plant (InterPro:IPR004253)	3.62289
												AT2G39530	integral membrane protein, putative	3.60623
												AT3G54590	ATHRGP1; structural constituent of cell wall	3.58093
												AT1G22880	ATCEL5/ATGH9B4 (ARABIDOPSIS THALIANA GLYCOSYL HYDROLASE 9B4); hydrolase, hydrolyzing Oglycosyl compounds	3.57316
												AT1G30750	similar to Hypothetical protein CBG24759 [Caenorhabditis briggsae] (GB:CAE56916.1); contains InterPro domain Protein of unknown function DUF1720 (InterPro:IPR013182)	3.55228
												AT4G33790	acyl CoA reductase, putative	3.54685
												AT2G27370	integral membrane family protein	3.44039
												AT5G66815	unknown protein	3.44036
												AT5G19790	RAP2.11 (related to AP2 11); DNA binding / transcription factor	3.43552
												AT3G25930	universal stress protein (USP) family protein	3.37242
												AT3G18200	nodulin MtN21 family protein	3.30905
												AT1G61590	protein kinase, putative	3.28774
												AT3G59370	contains domain PTHR22683 (PTHR22683)	3.28312
												AT1G67330	similar to unknown protein [Arabidopsis thaliana] (TAIR:AT1G27930.1); similar to unknown [Populus trichocarpa] (GB:ABK93495.1); contains InterPro domain Protein of unknown function DUF579, plant (InterPro:IPR006514)	3.27636
												AT1G22530	PATL2; transporter	3.25183
												AT2G39430	disease resistanceresponsive proteinrelated / dirigent proteinrelated	3.24655
												AT2G23630	SKS16 (SKU5 Similar 16); copper ion binding / pectinesterase	3.21313
												AT4G19680	IRT2 (ironresponsive transporter 2); iron ion transmembrane transporter/ zinc ion transmembrane transporter	3.14861
												AT4G30670	contains domain PROKAR_LIPOPROTEIN (PS51257)	3.09808
												AT1G51850	leucinerich repeat protein kinase, putative	3.09445
												AT2G34910	similar to unknown protein [Arabidopsis thaliana] (TAIR:AT1G30850.1); similar to unnamed protein product [Vitis vinifera] (GB:CAO15288.1)	3.07749
												AT5G49270	COBL9/MRH4/SHV2 (COBRALIKE 9, SHAVEN 2); carbohydrate binding	3.07665
												AT3G05490	RALFL22 (RALFLIKE 22)	3.07416
												AT1G51860	leucinerich repeat protein kinase, putative	3.06651
												AT1G30900	vacuolar sorting receptor, putative	3.059
												AT4G31470	pathogenesisrelated protein, putative	3.01875
												AT3G19030	similar to unknown protein [Arabidopsis thaliana] (TAIR:AT1G49500.1)	3.01678
												AT3G02910	Identical to UPF0131 protein At3g02910 [Arabidopsis Thaliana] (GB:Q9M8T3); similar to unknown protein [Arabidopsis thaliana] (TAIR:AT5G46720.1); similar to Os03g0854000 [Oryza sativa (japonica cultivargroup)] (GB:NP_001051934.1); similar to unknown [Pice	3.00897
												AT2G36100	integral membrane family protein	3.00161
												AT1G69240	hydrolase, alpha/beta fold family protein	3.00082
												AT4G20260	DREPP plasma membrane polypeptide family protein	2.92203
												AT5G46230	similar to unknown protein [Arabidopsis thaliana] (TAIR:AT1G09310.1); similar to unnamed protein product [Vitis vinifera] (GB:CAO14438.1); contains InterPro domain Protein of unknown function DUF538 (InterPro:IPR007493)	2.91902
												AT4G25090	respiratory burst oxidase, putative / NADPH oxidase, putative	2.91291
												AT1G70990	prolinerich family protein	2.90913
												AT4G35060	heavymetalassociated domaincontaining protein / copper chaperone (CCH)related	2.90697
												AT5G45650	subtilase family protein	2.90044
												AT3G45700	protondependent oligopeptide transport (POT) family protein	2.86683
												AT2G44380	DC1 domaincontaining protein	2.82936
												AT5G10430	AGP4 (ARABINOGALACTANPROTEIN 4)	2.82529
												AT3G56230	speckletype POZ proteinrelated	2.82155
												AT5G15600	SP1L4 (SPIRAL1LIKE4)	2.81296
												AT1G72430	auxinresponsive proteinrelated	2.81003
												AT1G27140	ATGSTU14 (GLUTATHIONE STRANSFERASE 13); glutathione transferase	2.78671
												AT3G11550	integral membrane family protein	2.77303
												AT5G06640	prolinerich extensinlike family protein	2.75118
												AT2G01880	ATPAP7/PAP7 (purple acid phosphatase 7); acid phosphatase/ protein serine/threonine phosphatase	2.74058
												AT3G05900	neurofilament proteinrelated	2.73932
												AT2G36830	GAMMATIP (Tonoplast intrinsic protein (TIP) gamma); water channel	2.72832
												AT3G23800	seleniumbinding family protein	2.71978
												AT2G04800	unknown protein	2.71427
												AT2G45890	ATROPGEF4/ROPGEF4 (KINASE PARTNER PROTEINLIKE); Rho guanylnucleotide exchange factor/	2.70309
												AT4G00700	C2 domaincontaining protein	2.68656
												AT4G30460	glycinerich protein	2.67094
												AT1G72230	plastocyaninlike domaincontaining protein	2.62223
												AT3G61380	similar to unknown protein [Arabidopsis thaliana] (TAIR:AT2G45900.1); similar to {, related [Medicago truncatula] (GB:ABD32828.1); contains domain PTHR21726:SF4 (PTHR21726:SF4); contains domain PTHR21726 (PTHR21726)	2.60841
												AT3G18450	similar to unknown protein [Arabidopsis thaliana] (TAIR:AT3G18460.1); similar to unnamed protein product [Vitis vinifera] (GB:CAO68031.1); contains InterPro domain Protein of unknown function Cysrich (InterPro:IPR006461)	2.60139
												AT1G44970	peroxidase, putative	2.58431
												AT1G63450	catalytic	2.57435
												AT4G13580	disease resistanceresponsive family protein	2.57266
												AT3G23090	similar to WDL1 (WVD2LIKE 1) [Arabidopsis thaliana] (TAIR:AT3G04630.2); similar to WDL1 (WVD2LIKE 1) [Arabidopsis thaliana] (TAIR:AT3G04630.3); similar to seed specific protein Bn15D14A [Brassica napus] (GB:AAP37969.1); contains InterPro domain Targetin	2.57188
												AT5G43520	DC1 domaincontaining protein	2.56836
												AT1G50060	pathogenesisrelated protein, putative	2.5219
												AT1G65310	ATXTH17 (XYLOGLUCAN ENDOTRANSGLUCOSYLASE/HYDROLASE 17); hydrolase, acting on glycosyl bonds	2.51743
												AT1G71740	similar to unknown protein [Arabidopsis thaliana] (TAIR:AT3G18560.1); similar to hypothetical protein [Vitis vinifera] (GB:CAN60388.1)	2.50817
												AT1G07610	MT1C (metallothionein 1C)	2.50434
												AT1G12950	MATE efflux family protein	2.50386
												AT4G23400	PIP1;5/PIP1D (plasma membrane intrinsic protein 1;5); water channel	2.50384
												AT5G58784	dehydrodolichyl diphosphate synthase, putative / DEDOLPP synthase, putative	2.50251
												AT4G39030	EDS5 (ENHANCED DISEASE SUSCEPTIBILITY 5); antiporter/ transporter	2.46732
												AT5G48010	pentacyclic triterpene synthase, putative	2.46473
												AT3G19450	CAD4 (CINNAMYL ALCOHOL DEHYDROGENASE 4); cinnamylalcohol dehydrogenase	2.45106
												AT4G22460	protease inhibitor/seed storage/lipid transfer protein (LTP) family protein	2.44534
												AT1G23720	prolinerich extensinlike family protein	2.4278
												AT3G55150	ATEXO70H1 (exocyst subunit EXO70 family protein H1); protein binding	2.42569
												AT3G13760	DC1 domaincontaining protein	2.41336
												AT1G03870	FLA9	2.40985
												AT2G32300	UCC1 (UCLACYANIN 1); copper ion binding	2.39468
												AT1G05260	RCI3 (RARE COLD INDUCIBLE GENE 3); peroxidase	2.39224
												AT1G33800	similar to unknown protein [Arabidopsis thaliana] (TAIR:AT4G09990.1); similar to unknown [Populus trichocarpa] (GB:ABK93991.1); contains InterPro domain Protein of unknown function DUF579, plant (InterPro:IPR006514)	2.38809
												AT1G49030	similar to unknown protein [Arabidopsis thaliana] (TAIR:AT3G18460.1); similar to unnamed protein product [Vitis vinifera] (GB:CAO68031.1); contains InterPro domain Protein of unknown function Cysrich (InterPro:IPR006461)	2.3786
												AT5G58010	basic helixloophelix (bHLH) family protein	2.36184
												AT4G35320	similar to unknown protein [Arabidopsis thaliana] (TAIR:AT2G17300.1); similar to hypothetical protein [Vitis vinifera] (GB:CAN78386.1)	2.35313
												AT3G21230	4CL5 (4COUMARATE:COA LIGASE 5); 4coumarateCoA ligase	2.34698
												AT4G01140	similar to unknown protein [Arabidopsis thaliana] (TAIR:AT3G08600.1); similar to unknown protein [Arabidopsis thaliana] (TAIR:AT4G23720.1); similar to unnamed protein product [Vitis vinifera] (GB:CAO45372.1); contains InterPro domain Protein of unknown fu	2.34104
												AT3G16240	DELTATIP (delta tonoplast integral protein); water channel	2.33559
												AT5G60860	AtRABA1f (Arabidopsis Rab GTPase homolog A1f); GTP binding	2.32375
												AT5G23750	remorin family protein	2.32053
												AT5G24100	leucinerich repeat transmembrane protein kinase, putative	2.31245
												AT1G43160	RAP2.6 (related to AP2 6); DNA binding / transcription factor	2.30554
												AT4G16980	arabinogalactanprotein family	2.30149
												AT1G18140	LAC1 (Laccase 1); copper ion binding / oxidoreductase	2.29297
												AT5G65530	protein kinase, putative	2.29022
												AT5G20150	SPX (SYG1/Pho81/XPR1) domaincontaining protein	2.28699
												AT3G18560	similar to unknown protein [Arabidopsis thaliana] (TAIR:AT1G49000.1); similar to unnamed protein product [Vitis vinifera] (GB:CAO68009.1)	2.28012
												AT2G18800	xyloglucan:xyloglucosyl transferase, putative / xyloglucan endotransglycosylase, putative / endoxyloglucan transferase, putative	2.27619
												AT3G18280	protease inhibitor/seed storage/lipid transfer protein (LTP) family protein	2.26326
												AT1G61667	similar to unknown protein [Arabidopsis thaliana] (TAIR:AT5G54530.1); similar to unnamed protein product [Vitis vinifera] (GB:CAO64729.1); contains InterPro domain Protein of unknown function DUF538 (InterPro:IPR007493)	2.24934
												AT5G46050	ATPTR3/PTR3 (PEPTIDE TRANSPORTER PROTEIN 3); transporter	2.24681
												AT5G64620	C/VIF2 (CELL WALL / VACUOLAR INHIBITOR OF FRUCTOSIDASE 2); pectinesterase inhibitor	2.24402
												AT4G31250	leucinerich repeat transmembrane protein kinase, putative	2.22554
												AT5G64100	peroxidase, putative	2.2229
												AT1G30850	similar to unknown protein [Arabidopsis thaliana] (TAIR:AT2G34910.1); similar to unnamed protein product [Vitis vinifera] (GB:CAO15288.1)	2.22179
												AT1G16370	ATOCT6; carbohydrate transmembrane transporter/ sugar:hydrogen ion symporter	2.21612
												AT3G29780	RALFL27 (RALFLIKE 27)	2.21361
												AT3G12540	similar to unknown protein [Arabidopsis thaliana] (TAIR:AT2G39690.1); similar to At3g12540like protein [Boechera stricta] (GB:ABB89771.1); contains InterPro domain Protein of unknown function DUF547 (InterPro:IPR006869)	2.21283
												AT1G47480	hydrolase	2.20899
												AT4G15290	ATCSLB05 (Cellulose synthaselike B5); transferase/ transferase, transferring glycosyl groups	2.20397
												AT5G15180	peroxidase, putative	2.19891
												AT5G15290	integral membrane family protein	2.19811
												AT3G06770	glycoside hydrolase family 28 protein / polygalacturonase (pectinase) family protein	2.19308
												AT3G24450	copperbinding family protein	2.18876
												AT5G44020	acid phosphatase class B family protein	2.1875
												AT4G20460	NADdependent epimerase/dehydratase family protein	2.18694
												AT1G72150	PATL1 (PATELLIN 1); transporter	2.17078
												AT1G07730	similar to unknown protein [Arabidopsis thaliana] (TAIR:AT3G18180.1); similar to unnamed protein product [Vitis vinifera] (GB:CAO68130.1); contains InterPro domain Protein of unknown function DUF563 (InterPro:IPR007657)	2.15074
												AT3G18170	glyoxal oxidaserelated	2.14831
												AT1G75620	TET12 (TETRASPANIN12)	2.14573
												AT5G23030	similar to unnamed protein product [Vitis vinifera] (GB:CAO40099.1)	2.1424
												AT4G02090	ATOCT3 (ARABIDOPSIS THALIANA ORGANIC CATION/CARNITINE TRANSPORTER2); carbohydrate transmembrane transporter/ sugar:hydrogen ion symporter	2.13756
												AT1G16390	receptor protein kinaserelated	2.12567
												AT3G46270	ATOMT1 (OMETHYLTRANSFERASE 1)	2.11847
												AT5G54160	ATEXPB1 (ARABIDOPSIS THALIANA EXPANSIN B1)	2.10521
												AT2G20750	AGP7 (Arabinogalactan protein 7)	2.0884
												AT5G65390	ATPME2 (Arabidopsis thaliana pectin methylesterase 2)	2.08553
												AT1G53830	betafructofuranosidase, putative / invertase, putative / saccharase, putative / betafructosidase, putative	2.07972
												AT1G22650	RAB7 (Rasrelated protein 7); GTP binding	2.07407
												AT1G22740	RNA binding	2.06953
												AT1G22330	GDSLmotif lipase/hydrolase family protein	2.06436
												AT5G55050	RNA recognition motif (RRM)containing protein	2.06382
												AT1G78260	RNA recognition motif (RRM)-containing protein	2.06382
												AT3G48940	remorin family protein	2.06326
												AT3G51330	aspartyl protease family protein	2.06257
												AT5G40510	similar to unknown protein [Arabidopsis thaliana] (TAIR:AT3G27570.1); similar to unnamed protein product [Vitis vinifera] (GB:CAO14698.1); contains InterPro domain Thioredoxin-like fold (InterPro:IPR012336); contains InterPro domain Thioredoxin fold (Inte	2.0387
												AT5G05790	myb family transcription factor	2.03852
												AT2G28200	nucleic acid binding / transcription factor/ zinc ion binding	2.03519
												AT5G60490	FLA12 (fasciclin-like arabinogalactan-protein 12)	2.01714
												AT3G53420	PIP2A (PLASMA MEMBRANE INTRINSIC PROTEIN 2A); water channel	2.00939
												AT1G62800	ASP4 (ASPARTATE AMINOTRANSFERASE 4); catalytic/ pyridoxal phosphate binding / transaminase/ transferase, transferring nitrogenous groups	2.0006

## Sheet: S4c. IAA
S4C. Common genes of IAA (global analysis of Zhao et al., 2003; Okushima et al., 2005b and Nemhauser et al., 2006) and AEX arrays.
Both up				Both down				IAA down; AEX up				IAA up; AEX down
Locus Identifier	Annotation	Fold change by AEX		Locus Identifier	Annotation	Fold change by AEX		Locus Identifier	Annotation	Fold change by AEX		Locus Identifier	Annotation	Fold change by AEX
AT5G43450	2-oxoglutarate-dependent dioxygenase, putative	34.008		AT3G01260	aldose 1-epimerase family protein	13.1395		AT2G44130	kelch repeat-containing F-box family protein	3.15		AT2G18980	peroxidase, putative	8.09207
AT1G26380	FAD-binding domain-containing protein	26.1786		AT5G47450	AtTIP2;3 (Arabidopsis thaliana tonoplast intrinsic protein 2;3); water channel	9.07536						AT1G30760	FAD-binding domain-containing protein	5.06846
AT2G26560	PLP2 (PHOSPHOLIPASE A 2A); nutrient reservoir	13.0298		AT1G13420	sulfotransferase family protein	8.39467						AT1G10550	XTH33 (xyloglucan:xyloglucosyl transferase 33); hydrolase, acting on glycosyl bonds	4.30999
AT1G19020	similar to unknown protein [Arabidopsis thaliana] (TAIR:AT3G48180.1); similar to unnamed protein product [Vitis vinifera] (GB:CAO40966.1)	12.6048		AT5G35190	proline-rich extensin-like family protein	8.39358						AT1G52830	IAA6 (indoleacetic acid-induced protein 6); transcription factor	3.81517
AT3G01970	WRKY45 (WRKY DNA-binding protein 45); transcription factor	12.434		AT5G60520	late embryogenesis abundant protein-related / LEA protein-related	7.27953						AT5G18060	auxin-responsive protein, putative	3.7546
AT1G17180	ATGSTU25 (Arabidopsis thaliana Glutathione S-transferase (class tau) 25); glutathione transferase	12.3394		AT1G32450	proton-dependent oligopeptide transport (POT) family protein	7.22677						AT2G47550	pectinesterase family protein	3.69051
AT2G41730	similar to unknown protein [Arabidopsis thaliana] (TAIR:AT5G24640.1); similar to unnamed protein product [Vitis vinifera] (GB:CAO14635.1)	12.0671		AT1G72200	zinc finger (C3HC4-type RING finger) family protein	6.55509						AT3G03840	auxin-responsive protein, putative	3.68257
AT1G17170	ATGSTU24 (ARABIDOPSIS THALIANA GLUTATHIONE S-TRANSFERASE (CLASS TAU) 24); glutathione transferase	11.5463		AT5G53250	AGP22/ATAGP22 (ARABINOGALACTAN PROTEINS 22)	6.14694						AT4G34760	auxin-responsive family protein	3.67891
AT2G32020	GCN5-related N-acetyltransferase (GNAT) family protein	9.99172		AT3G01190	peroxidase 27 (PER27) (P27) (PRXR7)	6.02654						AT1G22880	ATCEL5/ATGH9B4 (ARABIDOPSIS THALIANA GLYCOSYL HYDROLASE 9B4); hydrolase, hydrolyzing O-glycosyl compounds	3.57316
AT2G15490	UGT73B4; UDP-glycosyltransferase/ transferase, transferring glycosyl groups	9.3219		AT2G30930	similar to unknown protein [Arabidopsis thaliana] (TAIR:AT1G06540.1)	4.73378						AT2G47140	short-chain dehydrogenase/reductase (SDR) family protein	3.32946
AT5G27420	zinc finger (C3HC4-type RING finger) family protein	8.27953		AT2G21880	AtRABG2/AtRab7A (Arabidopsis Rab GTPase homolog G2); GTP binding	4.6293						AT3G14060	similar to unknown protein [Arabidopsis thaliana] (TAIR:AT1G54120.1); similar to unnamed protein product [Vitis vinifera] (GB:CAO45609.1)	3.26159
AT2G32210	similar to unknown protein [Arabidopsis thaliana] (TAIR:AT2G32210.1)	7.83118		AT1G66270	[AT1G66280, glycosyl hydrolase family 1 protein];[AT1G66270, beta-glucosidase (PSR3.2)]	4.44061						AT2G21220	auxin-responsive protein, putative	3.12791
AT1G69930	ATGSTU11 (Arabidopsis thaliana Glutathione S-transferase (class tau) 11); glutathione transferase	7.25108		AT1G66280	[AT1G66280, glycosyl hydrolase family 1 protein];[AT1G66270, beta-glucosidase (PSR3.2)]	4.44061						AT1G29430	[AT1G29430, auxin-responsive family protein];[AT5G27780, auxin-responsive family protein]	2.89797
AT5G57220	CYP81F2 (cytochrome P450, family 81, subfamily F, polypeptide 2); oxygen binding	6.92295		AT5G56540	AGP14 (ARABINOGALACTAN PROTEIN 14)	4.37687						AT5G27780	[AT1G29430, auxin-responsive family protein];[AT5G27780, auxin-responsive family protein]	2.89797
AT2G18690	similar to unknown protein [Arabidopsis thaliana] (TAIR:AT2G18680.1); similar to hypothetical protein OsI_029427 [Oryza sativa (indica cultivar-group)] (GB:EAZ08195.1)	6.65536		AT1G67110	CYP735A2 (cytochrome P450, family 735, subfamily A, polypeptide 2); oxygen binding	4.31106						AT1G29500	auxin-responsive protein, putative	2.8405
AT5G25930	leucine-rich repeat family protein / protein kinase family protein	6.33451		AT5G60660	PIP2;4/PIP2F (plasma membrane intrinsic protein 2;4); water channel	3.87996						AT1G19540	isoflavone reductase, putative	2.72207
AT2G32190	[AT2G32190, similar to unknown protein [Arabidopsis thaliana] (TAIR:AT2G32210.1); similar to unknown [Populus trichocarpa] (GB:ABK92801.1); contains domain PD188784 (PD188784)];[AT2G32210, similar to unknown protein [Arabidopsis thaliana] (TAIR:AT2G32190.1); similar to unknown [Populus trichocarpa] (GB:ABK92801.1); contains domain PD188784 (PD188784)]	5.64783		AT3G06460	GNS1/SUR4 membrane family protein	3.86992						AT1G72230	plastocyanin-like domain-containing protein	2.62223
AT5G59820	RHL41 (RESPONSIVE TO HIGH LIGHT 41); nucleic acid binding / transcription factor/ zinc ion binding	5.6249		AT1G53680	ATGSTU28 (Arabidopsis thaliana Glutathione S-transferase (class tau) 28); glutathione transferase	3.66359						AT1G29510	SAUR68 (SMALL AUXIN UPREGULATED 68)	2.54125
AT1G30700	FAD-binding domain-containing protein	5.35801		AT2G39530	integral membrane protein, putative	3.60623						AT4G36110	auxin-responsive protein, putative	2.53944
AT4G37290	similar to unknown protein [Arabidopsis thaliana] (TAIR:AT2G23270.1); similar to hypothetical protein [Vitis vinifera] (GB:CAN62855.1)	5.27927		AT3G24290	[AT3G24290, ammonium transporter, putative];[AT3G24300, AMT1;3/ATAMT1;3 (AMMONIUM TRANSPORTER 1;3); ammonium transmembrane transporter]	3.51861						AT1G65310	ATXTH17 (XYLOGLUCAN ENDOTRANSGLUCOSYLASE/HYDROLASE 17); hydrolase, acting on glycosyl bonds	2.51743
AT3G50930	AAA-type ATPase family protein	5.26329		AT3G24300	[AT3G24290, ammonium transporter, putative];[AT3G24300, AMT1;3/ATAMT1;3 (AMMONIUM TRANSPORTER 1;3); ammonium transmembrane transporter]	3.51861						AT3G25780	AOC3 (ALLENE OXIDE CYCLASE 3)	2.39174
AT5G54490	PBP1 (PINOID-BINDING PROTEIN 1); calcium ion binding	4.85172		AT2G28780	similar to unknown protein [Arabidopsis thaliana] (TAIR:AT3G09450.1); similar to unnamed protein product [Vitis vinifera] (GB:CAO21693.1)	3.5028						AT3G42800	similar to unknown protein [Arabidopsis thaliana] (TAIR:AT1G54200.1); similar to expressed protein [Olimarabidopsis pumila] (GB:ABA18092.1)	2.37896
AT1G43910	AAA-type ATPase family protein	4.7467		AT5G15830	ATBZIP3 (ARABIDOPSIS THALIANA BASIC LEUCINE-ZIPPER 3); DNA binding / transcription factor	3.49244						AT1G29450	auxin-responsive protein, putative	2.34808
AT5G10695	similar to unknown protein [Arabidopsis thaliana] (TAIR:AT5G57123.1); similar to unknown [Picea sitchensis] (GB:ABK22689.1)	4.73457		AT1G14220	ribonuclease T2 family protein	3.15128						AT3G18560	similar to unknown protein [Arabidopsis thaliana] (TAIR:AT1G49000.1); similar to unnamed protein product [Vitis vinifera] (GB:CAO68009.1)	2.28012
AT1G68620	hydrolase	4.72083		AT5G46890	[AT5G46900, protease inhibitor/seed storage/lipid transfer protein (LTP) family protein];[AT5G46890, protease inhibitor/seed storage/lipid transfer protein (LTP) family protein]	2.80939						AT1G74660	MIF1 (MINI ZINC FINGER 1); DNA binding / transcription factor	2.25057
AT1G02920	[AT1G02930, ATGSTF6 (EARLY RESPONSIVE TO DEHYDRATION 11); glutathione transferase];[AT1G02920, ATGSTF7 (GLUTATHIONE S-TRANSFERASE 11); glutathione transferase]	4.69909		AT5G46900	[AT5G46900, protease inhibitor/seed storage/lipid transfer protein (LTP) family protein];[AT5G46890, protease inhibitor/seed storage/lipid transfer protein (LTP) family protein]	2.80939						AT3G23470	[AT3G23480, cyclopropane fatty acid synthase-related];[AT3G23470, cyclopropane-fatty-acyl-phospholipid synthase]	2.24309
AT1G02930	[AT1G02930, ATGSTF6 (EARLY RESPONSIVE TO DEHYDRATION 11); glutathione transferase];[AT1G02920, ATGSTF7 (GLUTATHIONE S-TRANSFERASE 11); glutathione transferase]	4.69909		AT1G31770	ABC transporter family protein	2.77391						AT4G38860	auxin-responsive protein, putative	2.23515
AT5G64250	2-nitropropane dioxygenase family / NPD family	4.692		AT1G23205	invertase/pectin methylesterase inhibitor family protein	2.68115						AT5G64100	peroxidase, putative	2.2229
AT2G36220	similar to unknown protein [Arabidopsis thaliana] (TAIR:AT3G52710.1); similar to unnamed protein product [Vitis vinifera] (GB:CAO15901.1)	4.37525		AT3G29030	ATEXPA5 (ARABIDOPSIS THALIANA EXPANSIN A5)	2.54914						AT3G24450	copper-binding family protein	2.18876
AT2G41380	embryo-abundant protein-related	3.50977		AT1G68520	zinc finger (B-box type) family protein	2.4302						AT4G34770	auxin-responsive family protein	2.17353
AT2G41230	unknown protein	3.41845		AT1G76240	similar to unknown protein [Arabidopsis thaliana] (TAIR:AT2G17080.1); similar to Os06g0725500 [Oryza sativa (japonica cultivar-group)] (GB:NP_001058623.1); similar to hypothetical protein OsI_023643 [Oryza sativa (indica cultivar-group)] (GB:EAZ02411.1);	2.33779						AT1G29660	GDSL-motif lipase/hydrolase family protein	2.1308
AT1G23730	carbonic anhydrase, putative / carbonate dehydratase, putative	3.40703		AT2G42850	CYP718 (cytochrome P450, family 718); oxygen binding	2.25157						AT1G29440	auxin-responsive family protein	2.12898
AT4G20830	FAD-binding domain-containing protein	3.3836		AT4G15290	ATCSLB05 (Cellulose synthase-like B5); transferase/ transferase, transferring glycosyl groups	2.20397						AT2G18010	auxin-responsive family protein	2.10179
AT2G30140	UDP-glucoronosyl/UDP-glucosyl transferase family protein	3.24817		AT1G78260	RNA recognition motif (RRM)-containing protein	2.06382						AT1G69570	Dof-type zinc finger domain-containing protein	2.07414
AT5G06860	PGIP1 (POLYGALACTURONASE INHIBITING PROTEIN 1); protein binding	3.20239										AT2G21200	auxin-responsive protein, putative	2.0741
AT3G26470	similar to ADR1-L1 (ADR1-LIKE 1), ATP binding / protein binding [Arabidopsis thaliana] (TAIR:AT4G33300.2); similar to ADR1-L1 (ADR1-LIKE 1), ATP binding / protein binding [Arabidopsis thaliana] (TAIR:AT4G33300.1); similar to unnamed protein product [Vitis vinifera] (GB:CAO61278.1); contains InterPro domain Disease resistance, plant (InterPro:IPR014011)	3.18994										AT1G11545	xyloglucan:xyloglucosyl transferase, putative / xyloglucan endotransglycosylase, putative / endo-xyloglucan transferase, putative	2.06551
AT3G10930	similar to unknown protein [Arabidopsis thaliana] (TAIR:AT5G05300.1)	3.13356										AT5G55050	GDSL-motif lipase/hydrolase family protein	2.06436
AT5G57910	similar to unknown protein [Arabidopsis thaliana] (TAIR:AT4G30630.1); similar to unnamed protein product [Vitis vinifera] (GB:CAO66657.1)	3.12579										AT3G03830	auxin-responsive protein, putative	2.01798
AT2G38470	WRKY33 (WRKY DNA-binding protein 33); transcription factor	3.07473
AT2G39350	ABC transporter family protein	2.99964
AT5G63790	ANAC102 (Arabidopsis NAC domain containing protein 102); transcription factor	2.97716
AT1G14540	anionic peroxidase, putative	2.81319
AT1G56060	similar to unknown protein [Arabidopsis thaliana] (TAIR:AT2G32190.1); similar to unnamed protein product [Vitis vinifera] (GB:CAO68639.1); contains domain PD188784 (PD188784)	2.80149
AT5G47230	ERF5 (ETHYLENE RESPONSIVE ELEMENT BINDING FACTOR 5); DNA binding / transcription activator/ transcription factor	2.71127
AT2G41100	TCH3 (TOUCH 3)	2.70424
AT4G17490	ATERF6 (ETHYLENE RESPONSIVE ELEMENT BINDING FACTOR 6); DNA binding / transcription factor	2.66895
AT5G04340	C2H2 (ZINC FINGER OF ARABIDOPSIS THALIANA 6); nucleic acid binding / transcription factor/ zinc ion binding	2.58662
AT2G35770	SCPL28 (serine carboxypeptidase-like 28); serine carboxypeptidase	2.56478
AT5G64260	phosphate-responsive protein, putative	2.52554
AT4G24160	hydrolase, alpha/beta fold family protein	2.52453
AT2G43570	chitinase, putative	2.52361
AT2G22880	VQ motif-containing protein	2.49898
AT5G54500	FQR1 (FLAVODOXIN-LIKE QUINONE REDUCTASE 1)	2.42411
AT2G40140	CZF1/ZFAR1; transcription factor	2.40608
AT5G13190	similar to unknown [Populus trichocarpa] (GB:ABK93196.1); contains InterPro domain LPS-induced tumor necrosis factor alpha factor (InterPro:IPR006629)	2.33075
AT2G41640	similar to unknown protein [Arabidopsis thaliana] (TAIR:AT3G57380.1); similar to glycosyltransferase [Medicago truncatula] (GB:CAI30145.1); contains InterPro domain Protein of unknown function DUF563 (InterPro:IPR007657)	2.32474
AT4G15550	IAGLU (INDOLE-3-ACETATE BETA-D-GLUCOSYLTRANSFERASE); UDP-glycosyltransferase/ transferase, transferring glycosyl groups	2.29458
AT2G40000	similar to unknown protein [Arabidopsis thaliana] (TAIR:AT3G55840.1); similar to unnamed protein product [Vitis vinifera] (GB:CAO41329.1); contains InterPro domain Hs1pro-1, C-terminal (InterPro:IPR009743); contains InterPro domain Hs1pro-1, N-terminal (InterPro:IPR009869)	2.27348
AT2G32030	GCN5-related N-acetyltransferase (GNAT) family protein	2.27127
AT3G09270	ATGSTU8 (Arabidopsis thaliana Glutathione S-transferase (class tau) 8); glutathione transferase	2.23238
AT5G65300	unknown protein	2.21901
AT5G24270	SOS3 (SALT OVERLY SENSITIVE 3)	2.1881
AT1G69920	ATGSTU12 (Arabidopsis thaliana Glutathione S-transferase (class tau) 12); glutathione transferase	2.15215
AT5G48180	kelch repeat-containing protein	2.11287
AT1G67810	Fe-S metabolism associated domain-containing protein	2.05496
AT2G32560	F-box family protein	2.04658
AT1G04310	ERS2 (ETHYLENE RESPONSE SENSOR 2); receptor	2.03064
AT4G13180	short-chain dehydrogenase/reductase (SDR) family protein	2.01519

## Sheet: S4d. Ethylene
S4C. Common genes of Ethylene (global analysis of Alonso et al., 2003 and Olmedo et al., 2006) and AEX arrays.
Both up				Both down				Ethylene down; AEX up				Ethylene up; AEX down
Locus Identifier	Annotation	Fold change by AEX		Locus Identifier	Annotation	Fold change by AEX		Locus Identifier	Annotation	Fold change by AEX		Locus Identifier	Annotation	Fold change by AEX
AT5G54490	Encodes a PINOID (PID)-binding protein containing putative EF-hand calcium-binding motifs. The interaction is dependent on the presence of calcium. mRNA expression is up-regulated by auxin. Not a phosphorylation target of PID, likely acts upstream of PID to regulate the activity of this protein in response to changes in calcium levels.	4.85172		AT5G04950	Encodes a nicotianamide synthase.	8.37514		AT3G55090	ABC-2 type transporter family protein; FUNCTIONS IN: ATPase activity, coupled to transmembrane movement of substances; INVOLVED IN: response to cyclopentenone; LOCATED IN: membrane; EXPRESSED IN: sepal, root, flower, carpel, stamen; EXPRESSED DURING: 4 anthesis, petal differentiation and expansion stage; CONTAINS InterPro DOMAIN/s: ATPase, AAA+ type, core (InterPro:IPR003593), ABC transporter-lik…	11.0228		AT3G49960	peroxidase, putative	13.2724
AT4G01870	tolB protein-related; FUNCTIONS IN: molecular_function unknown; INVOLVED IN: response to cyclopentenone; LOCATED IN: membrane; EXPRESSED IN: 22 plant structures; EXPRESSED DURING: 13 growth stages; CONTAINS InterPro DOMAIN/s: WD40-like Beta Propeller (InterPro:IPR011659), Peptidase S9B, dipeptidylpeptidase IV N-terminal (InterPro:IPR002469), Six-bladed beta-propeller, TolB-like (InterPro:IPR01104…	4.76618		AT5G53250	arabinogalactan protein 22 (AGP22); CONTAINS InterPro DOMAIN/s: Protein of unknown function DUF1070 (InterPro:IPR009424); BEST Arabidopsis thaliana protein match is: arabinogalactan protein 20 (TAIR:AT3G61640.1); Has 1807 Blast hits to 1807 proteins in 277 species: Archae - 0; Bacteria - 0; Metazoa - 736; Fungi - 347; Plants - 385; Viruses - 0; Other Eukaryotes - 339 (source: NCBI BLink).	6.14694		AT5G12420	O-acyltransferase (WSD1-like) family protein; CONTAINS InterPro DOMAIN/s: O-acyltransferase, WSD1, C-terminal (InterPro:IPR009721), O-acyltransferase, WSD1, N-terminal (InterPro:IPR004255); BEST Arabidopsis thaliana protein match is: O-acyltransferase (WSD1-like) family protein (TAIR:AT5G16350.1); Has 30201 Blast hits to 17322 proteins in 780 species: Archae - 12; Bacteria - 1396; Metazoa - 17338…	8.9836		AT5G57540	xyloglucan:xyloglucosyl transferase, putative / xyloglucan endotransglycosylase, putative / endo-xyloglucan transferase, putative	11.2154
AT4G23700	member of Putative Na+/H+ antiporter family	3.62562		AT4G25250	Plant invertase/pectin methylesterase inhibitor superfamily protein; FUNCTIONS IN: enzyme inhibitor activity, pectinesterase inhibitor activity, pectinesterase activity; INVOLVED IN: biological_process unknown; EXPRESSED IN: root; CONTAINS InterPro DOMAIN/s: Pectinesterase inhibitor (InterPro:IPR006501); BEST Arabidopsis thaliana protein match is: Plant invertase/pectin methylesterase inhibitor s…	5.60376		AT4G36610	alpha/beta-Hydrolases superfamily protein; FUNCTIONS IN: hydrolase activity; INVOLVED IN: biological_process unknown; LOCATED IN: endomembrane system; EXPRESSED IN: 18 plant structures; EXPRESSED DURING: 8 growth stages; CONTAINS InterPro DOMAIN/s: Alpha/beta hydrolase fold-1 (InterPro:IPR000073); BEST Arabidopsis thaliana protein match is: alpha/beta-Hydrolases superfamily protein (TAIR:AT2G1836…	7.95177		AT5G38930	manganese ion binding / metal ion binding / nutrient reservoir	10.9603
AT5G18470	Curculin-like (mannose-binding) lectin family protein; FUNCTIONS IN: sugar binding; INVOLVED IN: response to karrikin; LOCATED IN: plant-type cell wall; EXPRESSED IN: 22 plant structures; EXPRESSED DURING: 12 growth stages; CONTAINS InterPro DOMAIN/s: Curculin-like (mannose-binding) lectin (InterPro:IPR001480); BEST Arabidopsis thaliana protein match is: lectin protein kinase family protein (TAIR…	3.57779		AT4G11210	Disease resistance-responsive (dirigent-like protein) family protein; FUNCTIONS IN: molecular_function unknown; INVOLVED IN: lignan biosynthetic process, defense response; LOCATED IN: endomembrane system; EXPRESSED IN: leaf lamina base, petal, hypocotyl, cauline leaf, root; EXPRESSED DURING: 4 anthesis; CONTAINS InterPro DOMAIN/s: Plant disease resistance response protein (InterPro:IPR004265); BE…	5.05045		AT5G13580	ABC-2 type transporter family protein; FUNCTIONS IN: ATPase activity, coupled to transmembrane movement of substances; INVOLVED IN: response to nematode; LOCATED IN: membrane; EXPRESSED IN: 10 plant structures; EXPRESSED DURING: 4 anthesis, C globular stage, petal differentiation and expansion stage; CONTAINS InterPro DOMAIN/s: ATPase, AAA+ type, core (InterPro:IPR003593), ABC transporter-like (I…	4.19389		AT5G57530	xyloglucan:xyloglucosyl transferase, putative / xyloglucan endotransglycosylase, putative / endo-xyloglucan transferase, putative	8.12011
AT5G49690	UDP-Glycosyltransferase superfamily protein; FUNCTIONS IN: transferase activity, transferring glycosyl groups; INVOLVED IN: metabolic process; CONTAINS InterPro DOMAIN/s: UDP-glucuronosyl/UDP-glucosyltransferase (InterPro:IPR002213); BEST Arabidopsis thaliana protein match is: UDP-Glycosyltransferase superfamily protein (TAIR:AT5G65550.1); Has 1807 Blast hits to 1807 proteins in 277 species: Arch…	3.28462		AT5G47990	encodes a member of the CYP705A family of cytochrome P450 enzymes. It appears to catalyze the addition of a double bond to thalian-diol at carbon 15. Reduced levels of THAD expression lead to a build up of thalian-diol in root extracts. thad1-1 mutants also have longer roots than wild type seedlings.	4.66757		AT5G04120	Phosphoglycerate mutase family protein; FUNCTIONS IN: catalytic activity; INVOLVED IN: metabolic process; LOCATED IN: cellular_component unknown; EXPRESSED IN: root; CONTAINS InterPro DOMAIN/s: Histidine phosphatase superfamily, clade-1 (InterPro:IPR013078), Phosphoglycerate/bisphosphoglycerate mutase, active site (InterPro:IPR001345); BEST Arabidopsis thaliana protein match is: Phosphoglycerate …	3.67461		AT1G54970	ATPRP1 (PROLINE-RICH PROTEIN 1); structural constituent of cell wall	7.49522
AT5G44580	unknown protein; FUNCTIONS IN: molecular_function unknown; INVOLVED IN: biological_process unknown; LOCATED IN: endomembrane system; EXPRESSED IN: 18 plant structures; EXPRESSED DURING: 12 growth stages; BEST Arabidopsis thaliana protein match is: unknown protein (TAIR:AT5G44582.1); Has 30201 Blast hits to 17322 proteins in 780 species: Archae - 12; Bacteria - 1396; Metazoa - 17338; Fungi - 3422;…	2.9874		AT5G42590	putative cytochrome P450	4.63886		AT5G09530	The gene encodes a unique protein which contains 36 repeats of a unique pentapeptide (Pro-Glu-Leu|Ile|Val-Pro-Lys). It has been shown tobe involved in growth and development.	3.57445		AT5G19890	peroxidase, putative	5.66687
AT5G39610	Encodes a NAC-domain transcription factor. Positively regulates aging-induced cell death and senescence in leaves. This gene is upregulated in response to salt stress in wildtype as well as NTHK1 transgenic lines although in the latter case the induction was drastically reduced. It was also upregulated by ABA, ACC and NAA treatment, although in the latter two cases, the induction occurred relativ…	2.39817		AT4G26320	arabinogalactan protein 13 (AGP13); BEST Arabidopsis thaliana protein match is: arabinogalactan protein 14 (TAIR:AT5G56540.1); Has 51 Blast hits to 51 proteins in 10 species: Archae - 0; Bacteria - 0; Metazoa - 0; Fungi - 0; Plants - 51; Viruses - 0; Other Eukaryotes - 0 (source: NCBI BLink).	4.525		AT5G13900	Bifunctional inhibitor/lipid-transfer protein/seed storage 2S albumin superfamily protein; CONTAINS InterPro DOMAIN/s: Bifunctional inhibitor/plant lipid transfer protein/seed storage (InterPro:IPR016140), Plant lipid transfer protein/seed storage/trypsin-alpha amylase inhibitor (InterPro:IPR003612); BEST Arabidopsis thaliana protein match is: Bifunctional inhibitor/lipid-transfer protein/seed st…	3.13887		AT4G26220	caffeoyl-CoA 3-O-methyltransferase, putative	4.45049
AT4G15550	UDP-glucose:indole-3-acetate beta-D-glucosyltransferase	2.29458		AT5G48000	Encodes a member of the CYP708A family of cytochrome P450 enzymes. THAH appears to add a hydroxyl group to the triterpene thalianol. thah1 mutants have an elevated accumulation of thalianol. thah1-1 mutants have longer roots than wild type plants. Thalian-diol and desaturated thalian-diol are lost from the root extracts of thah1-1 mutants. Overexpression of the sequence from At5g48000.1 rescues t…	4.26222		AT5G66780	unknown protein; Has 1807 Blast hits to 1807 proteins in 277 species: Archae - 0; Bacteria - 0; Metazoa - 736; Fungi - 347; Plants - 385; Viruses - 0; Other Eukaryotes - 339 (source: NCBI BLink).	2.94722		AT1G19900	glyoxal oxidase-related	3.93232
AT5G59540	2-oxoglutarate (2OG) and Fe(II)-dependent oxygenase superfamily protein; FUNCTIONS IN: oxidoreductase activity; INVOLVED IN: biological_process unknown; LOCATED IN: cellular_component unknown; EXPRESSED IN: 17 plant structures; EXPRESSED DURING: 9 growth stages; CONTAINS InterPro DOMAIN/s: Oxoglutarate/iron-dependent oxygenase (InterPro:IPR005123); BEST Arabidopsis thaliana protein match is: 2-ox…	2.25968		AT4G21850	methionine sulfoxide reductase B9 (MSRB9); FUNCTIONS IN: peptide-methionine-(S)-S-oxide reductase activity; INVOLVED IN: oxidation reduction; LOCATED IN: cytosol; EXPRESSED IN: 18 plant structures; EXPRESSED DURING: 12 growth stages; CONTAINS InterPro DOMAIN/s: Methionine sulphoxide reductase B (InterPro:IPR002579), Mss4-like (InterPro:IPR011057); BEST Arabidopsis thaliana protein match is: methi…	3.80591		AT5G23190	cytochrome P450 CYP86B1, nuclear gene for chloroplast product. CYP86B1 is a very long chain fatty acid hydroxylase specifically involved in polyester monomer biosynthesis during the course of plant development.	2.57018		AT2G47550	pectinesterase family protein	3.69051
AT4G31610	Expressed specifically in reproductive meristems, member of a moderately sized gene family distantly related to known plant DNA binding proteins	2.03486		AT5G18060	SAUR-like auxin-responsive protein family ; CONTAINS InterPro DOMAIN/s: Auxin responsive SAUR protein (InterPro:IPR003676); BEST Arabidopsis thaliana protein match is: SAUR-like auxin-responsive protein family (TAIR:AT5G18050.1); Has 1807 Blast hits to 1807 proteins in 277 species: Archae - 0; Bacteria - 0; Metazoa - 736; Fungi - 347; Plants - 385; Viruses - 0; Other Eukaryotes - 339 (source: NCB…	3.7546		AT5G63970	Copine (Calcium-dependent phospholipid-binding protein) family; FUNCTIONS IN: zinc ion binding; INVOLVED IN: biological_process unknown; LOCATED IN: cellular_component unknown; EXPRESSED IN: 17 plant structures; EXPRESSED DURING: 7 growth stages; CONTAINS InterPro DOMAIN/s: Zinc finger, RING-type (InterPro:IPR001841), Copine (InterPro:IPR010734), von Willebrand factor, type A (InterPro:IPR002035)…	2.21541		AT4G19680	IRT2 (iron-responsive transporter 2); iron ion transmembrane transporter/ zinc ion transmembrane transporter	3.14861
AT5G15720	Contains lipase signature motif and GDSL domain.	2.00916		AT4G04840	methionine sulfoxide reductase B6 (MSRB6); FUNCTIONS IN: peptide-methionine-(S)-S-oxide reductase activity; INVOLVED IN: oxidation reduction; LOCATED IN: cytosol; EXPRESSED IN: 11 plant structures; EXPRESSED DURING: 7 growth stages; CONTAINS InterPro DOMAIN/s: Methionine sulphoxide reductase B (InterPro:IPR002579), Mss4-like (InterPro:IPR011057); BEST Arabidopsis thaliana protein match is: methio…	3.7327		AT5G41040	Encodes a feruloyl-CoA transferase required for suberin synthesis. Has feruloyl-CoA-dependent feruloyl transferase activity towards substrates with a primary alcohol.	2.11553		AT1G18100	E12A11; phosphatidylethanolamine binding	2.35929
AT4G37580	involved in apical hook development. putative N-acetyltransferase	2.00058		AT4G34760	SAUR-like auxin-responsive protein family ; CONTAINS InterPro DOMAIN/s: Auxin responsive SAUR protein (InterPro:IPR003676); BEST Arabidopsis thaliana protein match is: SAUR-like auxin-responsive protein family (TAIR:AT2G16580.1); Has 1475 Blast hits to 1458 proteins in 28 species: Archae - 0; Bacteria - 0; Metazoa - 0; Fungi - 0; Plants - 1474; Viruses - 0; Other Eukaryotes - 1 (source: NCBI BLin…	3.67891						AT4G13390	proline-rich extensin-like family protein	2.10641
				AT4G22610	Bifunctional inhibitor/lipid-transfer protein/seed storage 2S albumin superfamily protein; FUNCTIONS IN: lipid binding; INVOLVED IN: lipid transport; LOCATED IN: endomembrane system; EXPRESSED IN: hypocotyl, root; CONTAINS InterPro DOMAIN/s: Bifunctional inhibitor/plant lipid transfer protein/seed storage (InterPro:IPR016140), Plant lipid transfer protein/seed storage/trypsin-alpha amylase inhibi…	3.63006
				AT4G33790	Encodes an alcohol-forming fatty acyl-CoA reductase, involved in cuticular wax biosynthesis. Lines carrying recessive mutations are deficient in primary alcohol and have glossy stem surfaces.	3.54685
				AT5G15830	basic leucine-zipper 3 (bZIP3); FUNCTIONS IN: DNA binding, sequence-specific DNA binding transcription factor activity; INVOLVED IN: regulation of transcription, DNA-dependent; EXPRESSED IN: 9 plant structures; EXPRESSED DURING: 6 growth stages; CONTAINS InterPro DOMAIN/s: Basic-leucine zipper (bZIP) transcription factor (InterPro:IPR004827), bZIP transcription factor, bZIP-1 (InterPro:IPR011616)…	3.49244
				AT3G59370	Vacuolar calcium-binding protein-related; Has 1012 Blast hits to 386 proteins in 97 species: Archae - 12; Bacteria - 133; Metazoa - 361; Fungi - 73; Plants - 75; Viruses - 49; Other Eukaryotes - 309 (source: NCBI BLink).	3.28312
				AT5G03120	unknown protein; FUNCTIONS IN: molecular_function unknown; INVOLVED IN: biological_process unknown; LOCATED IN: endomembrane system; EXPRESSED IN: 21 plant structures; EXPRESSED DURING: 13 growth stages; Has 14 Blast hits to 14 proteins in 4 species: Archae - 0; Bacteria - 0; Metazoa - 0; Fungi - 0; Plants - 14; Viruses - 0; Other Eukaryotes - 0 (source: NCBI BLink).	3.18445
				AT4G38840	SAUR-like auxin-responsive protein family ; FUNCTIONS IN: molecular_function unknown; INVOLVED IN: response to auxin stimulus, response to cold; LOCATED IN: plasma membrane; EXPRESSED IN: 21 plant structures; EXPRESSED DURING: 13 growth stages; CONTAINS InterPro DOMAIN/s: Auxin responsive SAUR protein (InterPro:IPR003676); BEST Arabidopsis thaliana protein match is: SAUR-like auxin-responsive pro…	3.18438
				AT3G50640	unknown protein; BEST Arabidopsis thaliana protein match is: unknown protein (TAIR:AT5G66800.1); Has 67 Blast hits to 67 proteins in 10 species: Archae - 0; Bacteria - 0; Metazoa - 0; Fungi - 0; Plants - 67; Viruses - 0; Other Eukaryotes - 0 (source: NCBI BLink).	3.09685
				AT5G19970	unknown protein; Has 1807 Blast hits to 1807 proteins in 277 species: Archae - 0; Bacteria - 0; Metazoa - 736; Fungi - 347; Plants - 385; Viruses - 0; Other Eukaryotes - 339 (source: NCBI BLink).	3.02582
				AT4G02130	Encodes a protein with putative galacturonosyltransferase activity.	3.014
				AT5G47950	HXXXD-type acyl-transferase family protein; FUNCTIONS IN: transferase activity, transferring acyl groups other than amino-acyl groups, transferase activity; INVOLVED IN: biological_process unknown; LOCATED IN: cellular_component unknown; EXPRESSED IN: root; CONTAINS InterPro DOMAIN/s: Transferase (InterPro:IPR003480); BEST Arabidopsis thaliana protein match is: HXXXD-type acyl-transferase family …	2.94677
				AT1G66800	Its expression is enriched in non-root hair cells (compared to root hair cells) and this enrichment is associated with increase in the transcription-associated mark trimethylation of H3 lysine 4 (H3K4me3) and decrease in the Polycomb silencing-associated mark trimethylation of H3 lysine 27 (H3K27me3) in non-root hair cells relative to root-hair cells. Protein sequence is similar to Eucalyptus gun…	2.84338
				AT3G31415	terpene synthase/cyclase family protein	2.66529
				AT5G47980	HXXXD-type acyl-transferase family protein; FUNCTIONS IN: transferase activity, transferring acyl groups other than amino-acyl groups, transferase activity, acyltransferase activity; LOCATED IN: cellular_component unknown; EXPRESSED IN: root; CONTAINS InterPro DOMAIN/s: Transferase (InterPro:IPR003480); BEST Arabidopsis thaliana protein match is: HXXXD-type acyl-transferase family protein (TAIR:A…	2.5653
				AT5G48010	Encodes an oxidosqualene cyclase involved in the biosynthesis of thalianol, a tricyclic triterpenoid of unknown function. Overexpression of THAS leads to dwarfing in the aerial tissues of Arabidopsis plants, but increases their root length. THAS is part of a small operon-like cluster of genes (with At5g48000 (THAH) and At5g47990 (THAD)) involved in thalianol metabolism.	2.46473
				AT4G19030	an aquaporin whose expression level is reduced by ABA, NaCl, dark, and dessication. is expressed at relatively low levels under normal conditions. Also functions in arsenite transport and tolerance.	2.45811
				AT4G01140	Protein of unknown function (DUF1191); FUNCTIONS IN: molecular_function unknown; INVOLVED IN: biological_process unknown; LOCATED IN: endomembrane system; EXPRESSED IN: inflorescence meristem, leaf whorl, root, flower; EXPRESSED DURING: 4 anthesis; CONTAINS InterPro DOMAIN/s: Protein of unknown function DUF1191 (InterPro:IPR010605); BEST Arabidopsis thaliana protein match is: Protein of unknown f…	2.34104
				AT5G23750	Remorin family protein; CONTAINS InterPro DOMAIN/s: Remorin, C-terminal (InterPro:IPR005516), Remorin, N-terminal (InterPro:IPR005518); BEST Arabidopsis thaliana protein match is: Remorin family protein (TAIR:AT3G48940.1); Has 1807 Blast hits to 1807 proteins in 277 species: Archae - 0; Bacteria - 0; Metazoa - 736; Fungi - 347; Plants - 385; Viruses - 0; Other Eukaryotes - 339 (source: NCBI BLink…	2.32053
				AT5G24100	Leucine-rich repeat protein kinase family protein; FUNCTIONS IN: protein serine/threonine kinase activity, protein kinase activity, ATP binding; INVOLVED IN: transmembrane receptor protein tyrosine kinase signaling pathway, protein amino acid phosphorylation; LOCATED IN: endomembrane system; EXPRESSED IN: root; CONTAINS InterPro DOMAIN/s: Protein kinase, ATP binding site (InterPro:IPR017441), Pro…	2.31245
				AT1G18140	putative laccase, a member of laccase family of genes (with 17 members in Arabidopsis).	2.29297
				AT4G15290	Encodes a gene similar to cellulose synthase. Mutants exhibit shorter root hairs under phosphate-deficient conditions.	2.20397
				AT4G11820	Encodes a protein with hydroxymethylglutaryl-CoA synthase activity which was characterized by phenotypical complementation of the S. cerevisiae mutant.	2.11425
				AT5G39860	Encodes PRE1 (PACLOBUTRAZOL RESISTANCE1). PRE1 and IBH1 form a pair of antagonistic HLH/bHLH transcription factors that function downstream of BZR1 to mediate brassinosteroid regulation of cell elongation. BNQ1 is directly and negatively regulated by AP3 and PI in petals.Required for appropriate regulation of flowering time.	2.07933
				AT1G22330	RNA-binding (RRM/RBD/RNP motifs) family protein; FUNCTIONS IN: RNA binding, nucleotide binding, nucleic acid binding; INVOLVED IN: biological_process unknown; LOCATED IN: cellular_component unknown; EXPRESSED IN: 20 plant structures; EXPRESSED DURING: 13 growth stages; CONTAINS InterPro DOMAIN/s: RNA recognition motif, RNP-1 (InterPro:IPR000504), Nucleotide-binding, alpha-beta plait (InterPro:IPR…	2.06953
				AT3G45530	Cysteine/Histidine-rich C1 domain family protein; FUNCTIONS IN: zinc ion binding; INVOLVED IN: intracellular signaling pathway; LOCATED IN: cellular_component unknown; EXPRESSED IN: root; CONTAINS InterPro DOMAIN/s: Protein kinase C-like, phorbol ester/diacylglycerol binding (InterPro:IPR002219), DC1 (InterPro:IPR004146), Zinc finger, PHD-type (InterPro:IPR001965), C1-like (InterPro:IPR011424); B…	2.06695
				AT3G48940	Remorin family protein; CONTAINS InterPro DOMAIN/s: Remorin, C-terminal (InterPro:IPR005516), Remorin, N-terminal (InterPro:IPR005518); BEST Arabidopsis thaliana protein match is: Remorin family protein (TAIR:AT5G23750.2); Has 1837 Blast hits to 1261 proteins in 238 species: Archae - 1; Bacteria - 261; Metazoa - 152; Fungi - 115; Plants - 477; Viruses - 0; Other Eukaryotes - 831 (source: NCBI BLi…	2.06326
				AT4G01430	nodulin MtN21 /EamA-like transporter family protein; LOCATED IN: endomembrane system, membrane; EXPRESSED IN: 19 plant structures; EXPRESSED DURING: 6 growth stages; CONTAINS InterPro DOMAIN/s: Protein of unknown function DUF6, transmembrane (InterPro:IPR000620); BEST Arabidopsis thaliana protein match is: nodulin MtN21 /EamA-like transporter family protein (TAIR:AT1G01070.1); Has 2489 Blast hits…	2.0352
				AT5G35940	Mannose-binding lectin superfamily protein; CONTAINS InterPro DOMAIN/s: Mannose-binding lectin (InterPro:IPR001229); BEST Arabidopsis thaliana protein match is: Mannose-binding lectin superfamily protein (TAIR:AT5G35950.1); Has 1807 Blast hits to 1807 proteins in 277 species: Archae - 0; Bacteria - 0; Metazoa - 736; Fungi - 347; Plants - 385; Viruses - 0; Other Eukaryotes - 339 (source: NCBI BLin…	2.01511

## Sheet: S5. Cell wall
Table S5. Cell wall related genes which expression decreased by minimal 4-fold after 6 hours AEX treatment.
Classification and Locus Identifier	Description	Fold change
Class III peroxidase
AT3G49960	peroxidase, putative	13.2724
AT1G30870	cationic peroxidase, putative	12.5082
AT4G30170	peroxidase, putative	10.5464
AT5G67400	peroxidase 73 (PER73) (P73) (PRXR11)	9.76163
AT1G34510	peroxidase, putative	8.46973
AT5G22410	peroxidase, putative	8.23664
AT2G18980	peroxidase, putative	8.09207
AT2G37130	peroxidase 21 (PER21) (P21) (PRXR5)	6.72865
AT2G38380;AT2G38390	[AT2G38380, peroxidase 22 (PER22) (P22) (PRXEA) / basic peroxidase E];[AT2G38390, peroxidase, putative]	6.15044
AT2G39040	peroxidase, putative	6.13623
AT1G05250;AT1G05240	[AT1G05250, peroxidase, putative];[AT1G05240, peroxidase, putative]	6.05855
AT3G01190	peroxidase 27 (PER27) (P27) (PRXR7)	6.02654
AT5G19890	peroxidase, putative	5.66687
AT4G26010	peroxidase, putative	5.48844
AT1G49570	peroxidase, putative	5.33576
AT3G21770	peroxidase 30 (PER30) (P30) (PRXR9)	4.55282
AT5G42180	peroxidase 64 (PER64) (P64) (PRXR4)	4.47676
AT5G17820	peroxidase 57 (PER57) (P57) (PRXR10)	3.99695
Cell wall enzymes
Xyloglucan endotransglucosylase/hydrolase
AT5G57540	xyloglucan:xyloglucosyl transferase, putative / xyloglucan endotransglycosylase, putative / endo-xyloglucan transferase, putative	11.2154
AT5G57530	xyloglucan:xyloglucosyl transferase, putative / xyloglucan endotransglycosylase, putative / endo-xyloglucan transferase, putative	8.12011
AT4G28850	xyloglucan:xyloglucosyl transferase, putative / xyloglucan endotransglycosylase, putative / endo-xyloglucan transferase, putative	7.10351
AT4G25820	XTR9 (XYLOGLUCAN ENDOTRANSGLYCOSYLASE 9); hydrolase, acting on glycosyl bonds	4.91226
AT1G10550	XTH33 (xyloglucan:xyloglucosyl transferase 33); hydrolase, acting on glycosyl bonds	4.30999
Pectin methylesterase
AT5G04960	pectinesterase family protein	18.1209
AT2G45220	pectinesterase family protein	6.80649
AT3G10710	pectinesterase family protein	6.31071
AT5G62340	invertase/pectin methylesterase inhibitor family protein	6.40869
AT4G25250	invertase/pectin methylesterase inhibitor family protein	5.60376
Glycosyl Hydrolase
AT1G48930	ATGH9C1 (ARABIDOPSIS THALIANA GLYCOSYL HYDROLASE 9C1); hydrolase, hydrolyzing O-glycosyl compounds	7.74972
AT4G16260	glycosyl hydrolase family 17 protein	5.44698
AT1G66280;AT1G66270	[AT1G66280, glycosyl hydrolase family 1 protein];[AT1G66270, beta-glucosidase (PSR3.2)]	4.44061
Glycosyltransferase
AT3G43190	SUS4; UDP-glycosyltransferase/ sucrose synthase/ transferase, transferring glycosyl groups	4.98613
AT2G29750	UDP-glucoronosyl/UDP-glucosyl transferase family protein	4.50431
Cell wall proteins
Expansin
AT1G62980	ATEXPA18 (ARABIDOPSIS THALIANA EXPANSIN A18)	10.8778
AT1G12560	ATEXPA7 (ARABIDOPSIS THALIANA EXPANSIN A7)	7.99871
Extensin
AT1G12040	LRX1 (LEUCINE-RICH REPEAT/EXTENSIN 1); protein binding / structural constituent of cell wall	4.25379
Proline-rich protein
AT5G35190	proline-rich extensin-like family protein	8.39358
AT1G54970	ATPRP1 (PROLINE-RICH PROTEIN 1); structural constituent of cell wall	7.49522
AT3G62680	PRP3 (PROLINE-RICH PROTEIN 3); structural constituent of cell wall	6.65153
AT4G02270	pollen Ole e 1 allergen and extensin family protein	16.5349
AT5G05500	pollen Ole e 1 allergen and extensin family protein	11.1479
AT2G47540	pollen Ole e 1 allergen and extensin family protein	7.13341
AT5G10130	pollen Ole e 1 allergen and extensin family protein	5.09674
Arabinogalactan-protein
AT5G53250	AGP22/ATAGP22 (ARABINOGALACTAN PROTEINS 22)	6.14694
AT4G40090	AGP3 (ARABINOGALACTAN-PROTEIN 3)	6.08738
AT2G20520	FLA6	4.61527
AT4G26320	AGP13 (ARABINOGALACTAN PROTEIN 13)	4.525
AT5G44130	FLA13 (FASCICLIN-LIKE ARABINOGALACTAN PROTEIN 13 PRECURSOR)	4.43074
AT5G56540	AGP14 (ARABINOGALACTAN PROTEIN 14)	4.37687
Others
AT4G25790	allergen V5/Tpx-1-related family protein	9.24071
AT1G24280	G6PD3 (GLUCOSE-6-PHOSPHATE DEHYDROGENASE 3); glucose-6-phosphate dehydrogenase	7.56044
AT4G30320	allergen V5/Tpx-1-related family protein	5.66732
AT5G24410	glucosamine/galactosamine-6-phosphate isomerase-related	4.42815

[truncated: 1 more sheets: NADPH]
